# Supplementary material for: Integrated metabolomics and transcriptomics analysis of roots of Bupleurum chinense and B. scorzonerifolium, two sources of medicinal Chaihu
Source: Sci Rep. 2022 Dec 26;12:22335. doi: 10.1038/s41598-022-27019-8 (PMC9792521; doi:10.1038/s41598-022-27019-8)
Supplement: Supplementary file 1 — Supplementary Information 1. [file 41598_2022_27019_MOESM1_ESM.zip]

Archive with 19 entries (18 files):
- Additional file 1 The figure of total ion current/
- Additional file 1 The figure of total ion current/BCYC1-A19051349a_N.pdf
- Additional file 1 The figure of total ion current/BCYC1-A19051349a_P.pdf
- Additional file 1 The figure of total ion current/BCYC2-A19051350a_N.pdf
- Additional file 1 The figure of total ion current/BCYC2-A19051350a_P.pdf
- Additional file 1 The figure of total ion current/BCYC3-A19051351a_N.pdf
- Additional file 1 The figure of total ion current/BCYC3-A19051351a_P.pdf
- Additional file 1 The figure of total ion current/BCZC1-A19051340a_N.pdf
- Additional file 1 The figure of total ion current/BCZC1-A19051340a_P.pdf
- Additional file 1 The figure of total ion current/BCZC2-A19051343a_N.pdf
- Additional file 1 The figure of total ion current/BCZC2-A19051343a_P.pdf
- Additional file 1 The figure of total ion current/BCZC3-A19051346a_N.pdf
- Additional file 1 The figure of total ion current/BCZC3-A19051346a_P.pdf
- Additional file 1 The figure of total ion current/BSHC1-A19051331a_N.pdf
- Additional file 1 The figure of total ion current/BSHC1-A19051331a_P.pdf
- Additional file 1 The figure of total ion current/BSHC2-A19051334a_N.pdf
- Additional file 1 The figure of total ion current/BSHC2-A19051334a_P.pdf
- Additional file 1 The figure of total ion current/BSHC3-A19051337a_N.pdf
- Additional file 1 The figure of total ion current/BSHC3-A19051337a_P.pdf
