# Supplementary material for: Integrated metabolomics and transcriptomics analysis of roots of Bupleurum chinense and B. scorzonerifolium, two sources of medicinal Chaihu
Source: Sci Rep. 2022 Dec 26;12:22335. doi: 10.1038/s41598-022-27019-8 (PMC9792521; doi:10.1038/s41598-022-27019-8)
Supplement: Supplementary file 2 — Supplementary Information 2. [file 41598_2022_27019_MOESM2_ESM.xls]

## Sheet: Sheet1
Index	Compounds	是否为标准品	error ppm	Q1 (Da)（m/z）	Q3 (Da)	Q1_theory(Da)	Molecular Weight (Da)	Formula	Ionization model	Ion mode	Class I	物质一级分类	Class II	物质二级分类	BCYC1	BCYC2	BCYC3	BCZC1	BCZC2	BCZC3	BSHC1	BSHC2	BSHC3	BCYC_vs_BCZC_log2FC	BCYC_vs_BCZC_Pvalue	BCYC_vs_BCZC_VIP	BCYC_vs_BCZC_(FC_2_Pvalue_1_VIP_1)_regulated	BCYC_vs_BSHC_log2FC	BCYC_vs_BSHC_Pvalue	BCYC_vs_BSHC_VIP	BCYC_vs_BSHC_(FC_2_Pvalue_1_VIP_1)_regulated	BCZC_vs_BCYC_log2FC	BCZC_vs_BCYC_Pvalue	BCZC_vs_BCYC_VIP	BCZC_vs_BCYC_(FC_2_Pvalue_1_VIP_1)_regulated	BCZC_vs_BSHC_log2FC	BCZC_vs_BSHC_Pvalue	BCZC_vs_BSHC_VIP	BCZC_vs_BSHC_(FC_2_Pvalue_1_VIP_1)_regulated	BSHC_vs_BCYC_log2FC	BSHC_vs_BCYC_Pvalue	BSHC_vs_BCYC_VIP	BSHC_vs_BCYC_(FC_2_Pvalue_1_VIP_1)_regulated	BSHC_vs_BCZC_log2FC	BSHC_vs_BCZC_Pvalue	BSHC_vs_BCZC_VIP	BSHC_vs_BCZC_(FC_2_Pvalue_1_VIP_1)_regulated
Cmbn007148	1-O-Feruloyl-3-O-caffeoylglycerol	否	2.54972	429.12	429.12	429.119	430.126	C22H22O9	[M-H]-	Negative	Lipids	脂质	Glycerol ester	甘油酯	9	9	9	9	9	9	63100	54700	46600	0	1	0	unchanged	12.572	0.00747354	1.44734	up	0	1	0	unchanged	12.572	0.00747354	1.32972	up	-12.572	0.00747354	1.44734	down	-12.572	0.00747354	1.32972	down
Cmjn004337	Benzyl-(2''-O-xylosyl)glucoside	否	-3.29211	401.14	269.1	401.145	402.153	C18H26O10	[M-H]-	Negative	Phenolic acids	酚酸类	Phenolic acids	酚酸类	976000	322000	517000	1270000	799000	642000	459000	794000	1390000	0.578856	0.331567	0.669269	unchanged	0.542207	0.459932	0.5607	unchanged	-0.578856	0.331567	0.669269	unchanged	-0.0366487	0.949112	0.0461741	unchanged	-0.542207	0.459932	0.5607	unchanged	0.0366487	0.949112	0.0461741	unchanged
Cmpp008880	Suberosin	否	1.13908	245.12	189.06	245.117	244.11	C15H16O3	[M+H]+	Positive	Lignans and Coumarins	木脂素和香豆素	Coumarins	香豆素	12800	19600	38700	12000	18300	30200	9910	6940	8460	-0.232914	0.728695	0.254777	unchanged	-1.49014	0.186454	1.02691	down	0.232914	0.728695	0.254777	unchanged	-1.25723	0.155897	0.992483	unchanged	1.49014	0.186454	1.02691	up	1.25723	0.155897	0.992483	unchanged
Cmsp004305	(7S,8R-Threo-3',4,9'-trihydroxy-3-methoxy-4',7-epoxy-neolignan-9-O-rhamnoside	否	-1.46722	493.21	163.08	493.207	492.2	C25H32O10	[M+H]+	Positive	Lignans and Coumarins	木脂素和香豆素	Lignans	木脂素	72300	55000	117000	221000	176000	178000	97100	74200	90700	1.23491	0.0107056	1.27258	up	0.100913	0.787295	0.218422	unchanged	-1.23491	0.0107056	1.27258	down	-1.134	0.00906289	1.28904	down	-0.100913	0.787295	0.218422	unchanged	1.134	0.00906289	1.28904	up
Cmsp005051	(+)-Isolariciresinol-9-O-glucoside	否	21.619	523.23	137.06	523.217	522.21	C26H34O11	[M+H]+	Positive	Lignans and Coumarins	木脂素和香豆素	Lignans	木脂素	142000	269000	472000	323000	221000	281000	106000	137000	158000	-0.0980193	0.862747	0.131897	unchanged	-1.13881	0.234577	0.934958	unchanged	0.0980193	0.862747	0.131897	unchanged	-1.04079	0.0242143	1.22136	down	1.13881	0.234577	0.934958	unchanged	1.04079	0.0242143	1.22136	up
HJAP041	2S-(2,6-Dimethoxy-4-propenyl-phenoxy)-1-(3,4,5-trimethoxy-phenyl)-propane-1-one	否	-1.14973	417.19	193.1	417.191	416.184	C23H28O7	[M+H]+	Positive	Others	其它类	Others	其它	9	9	9	9	9	9	204000	60300	75100	0	1	0	unchanged	13.6177	0.131405	1.14341	up	0	1	0	unchanged	13.6177	0.131405	1.05043	up	-13.6177	0.131405	1.14341	down	-13.6177	0.131405	1.05043	down
HJAP050	N-Feruloyl-3-methoxytyramine	否	0.438195	344.15	177.05	344.149	343.142	C19H21NO5	[M+H]+	Positive	Alkaloids	生物碱	Phenolamine	酚胺	9	988000	584000	200000	187000	746000	9	9	9	-0.472462	0.693384	0.290809	unchanged	-15.8293	0.209202	0.990941	unchanged	0.472462	0.693384	0.290809	unchanged	-15.3568	0.17684	0.96606	unchanged	15.8293	0.209202	0.990941	unchanged	15.3568	0.17684	0.96606	unchanged
HJAP064	Isorhamnetin-3-O-(6''-malonylglucoside)	否	-0.701592	565.12	317.08	565.119	564.088	C25H24O15	[M+H]+	Positive	Flavonoids	黄酮	Flavonoid	黄酮	7750000	5980000	7170000	918000	2320000	1400000	10500000	6080000	14400000	-2.17193	0.00152702	1.34408	down	0.567834	0.295313	0.828871	unchanged	2.17193	0.00152702	1.34408	up	2.73976	0.0635616	1.1799	up	-0.567834	0.295313	0.828871	unchanged	-2.73976	0.0635616	1.1799	down
HJAP119	Rhamnetin-3-O-Rutinoside-5-O-rhamnoside	否	-12.8629	771.22	317.06	771.234	770.226	C34H42O20	[M+H]+	Positive	Flavonoids	黄酮	Flavonoid	黄酮	9	9	9	73100	737000	118000	15200	7940	31500	15.069	0.285518	0.809499	unchanged	10.9828	0.120523	1.16669	up	-15.069	0.285518	0.809499	unchanged	-4.08625	0.307007	0.75842	unchanged	-10.9828	0.120523	1.16669	down	4.08625	0.307007	0.75842	unchanged
HJAP171	Frangulanine	否	-17.8171	501.33	114.13	501.344	500.336	C28H44N4O4	[M+H]+	Positive	Alkaloids	生物碱	Alkaloids	生物碱	3180	3110	3860	4080	3900	3120	3930	3080	5990	0.12908	0.452808	0.533052	unchanged	0.357032	0.387528	0.688125	unchanged	-0.12908	0.452808	0.533052	unchanged	0.227952	0.547542	0.442338	unchanged	-0.357032	0.387528	0.688125	unchanged	-0.227952	0.547542	0.442338	unchanged
HJN025	4-Hydroxybenzyl Alcohol	否	-13.4349	123.04	122.04	123.045	124.052	C7H8O2	[M-H]-	Negative	Phenolic acids	酚酸类	Phenolic acids	酚酸类	41300	27600	21200	9	9	9	9	9	9	-11.7044	0.0368482	1.28712	down	-11.7044	0.0368482	1.36652	down	11.7044	0.0368482	1.28712	up	0	1	0	unchanged	11.7044	0.0368482	1.36652	up	0	1	0	unchanged
HJN037	4-O-Methylgallic Acid	否	0.563104	183.03	124.02	183.03	184.037	C8H8O5	[M-H]-	Negative	Phenolic acids	酚酸类	Phenolic acids	酚酸类	9620	9310	5150	3740	9	13400	4480	10600	5020	-0.489711	0.630563	0.36321	unchanged	-0.26064	0.61648	0.387452	unchanged	0.489711	0.630563	0.36321	unchanged	0.229071	0.839434	0.148559	unchanged	0.26064	0.61648	0.387452	unchanged	-0.229071	0.839434	0.148559	unchanged
HJN051	Tamarixetin-3-O-rutinoside	否	1.83175	623.16	315.05	623.162	624.168	C28H32O16	[M-H]-	Negative	Flavonoids	黄酮	Flavonoid	黄酮	7800000	2300000	12000000	438000	7690000	1520000	1300000	1410000	3200000	-1.19574	0.31634	0.690267	unchanged	-1.90282	0.190099	1.00478	down	1.19574	0.31634	0.690267	unchanged	-0.707072	0.641651	0.347157	unchanged	1.90282	0.190099	1.00478	up	0.707072	0.641651	0.347157	unchanged
HJN074	Procyanidin A6	否	3.21421	591.15	289.07	591.151	592.158	C31H28O12	[M-H]-	Negative	Tannins	鞣质	Proanthocyanidins	原花青素	10600	6880	9	2790	1870	9	9	2380	9	-1.90526	0.300503	0.767473	unchanged	-2.86654	0.242573	0.908102	unchanged	1.90526	0.300503	0.767473	unchanged	-0.961282	0.542158	0.426187	unchanged	2.86654	0.242573	0.908102	unchanged	0.961282	0.542158	0.426187	unchanged
HJN102	3,4,5-Tricaffeoylquinic acid	否	32.7924	677.17	515.14	677.151	678.158	C34H30O15	[M-H]-	Negative	Phenolic acids	酚酸类	Phenolic acids	酚酸类	87900	33300	59600	346000	144000	520000	194000	13700	40600	2.48189	0.12312	1.08415	up	0.45769	0.732317	0.278372	unchanged	-2.48189	0.12312	1.08415	down	-2.0242	0.129562	0.971945	unchanged	-0.45769	0.732317	0.278372	unchanged	2.0242	0.129562	0.971945	unchanged
Hmcn000773	6'-O-Glucosylaucubin	否	2.89984	507.17	179.05	507.172	508.179	C21H32O14	[M-H]-	Negative	Others	其它类	Others	其它	4160	9	5620	23900	48600	56600	4570	9	9	3.72118	0.0524498	1.23677	up	-1.0933	0.487327	0.524307	unchanged	-3.72118	0.0524498	1.23677	down	-4.81448	0.0489096	1.21681	down	1.0933	0.487327	0.524307	unchanged	4.81448	0.0489096	1.21681	up
Hmcn002743	Lirioresinol A	否	-1.65735	417.15	181.04	417.155	418.162	C22H26O8	[M-H]-	Negative	Lignans and Coumarins	木脂素和香豆素	Lignans	木脂素	1440000	436000	439000	8170	21600	3990	67800	21200	28800	-6.09955	0.150628	1.03915	down	-4.2966	0.159497	1.08482	down	6.09955	0.150628	1.03915	up	1.80295	0.182841	0.908721	unchanged	4.2966	0.159497	1.08482	up	-1.80295	0.182841	0.908721	unchanged
Hmcp001578	Isorhamnetin-3,7-O-diglucoside	否	0.427377	641.17	479.11	641.171	640.163	C28H32O17	[M+H]+	Positive	Flavonoids	黄酮	Flavonols	黄酮醇	44700	118000	368000	117000	3500000	265000	6010000	8440000	7160000	2.87083	0.418149	0.622198	unchanged	5.34766	0.00881512	1.44004	up	-2.87083	0.418149	0.622198	unchanged	2.47683	0.0155351	1.23411	up	-5.34766	0.00881512	1.44004	down	-2.47683	0.0155351	1.23411	down
Hmcp001589	Isorhamnetin-3-O-rutinoside-4'-O-glucoside	否	-2.45771	787.23	317.06	787.229	786.221	C34H42O21	[M+H]+	Positive	Flavonoids	黄酮	Flavonols	黄酮醇	106000	372000	1280000	308000	12100000	710000	2210000	2440000	4350000	2.89954	0.430723	0.605996	unchanged	2.35599	0.0506739	1.24069	up	-2.89954	0.430723	0.605996	unchanged	-0.543551	0.758184	0.232593	unchanged	-2.35599	0.0506739	1.24069	down	0.543551	0.758184	0.232593	unchanged
Hmcp001658	Isorhamnetin-3-O-(6''-malonylglucoside)-7-O-glucoside	否	-0.990002	727.17	479.11	727.172	726.164	C31H34O20	[M+H]+	Positive	Flavonoids	黄酮	Flavonols	黄酮醇	147000	796000	1300000	327000	4100000	680000	15400000	10800000	15400000	1.18705	0.515033	0.493487	unchanged	4.21308	0.0106199	1.42881	up	-1.18705	0.515033	0.493487	unchanged	3.02604	0.00402662	1.28527	up	-4.21308	0.0106199	1.42881	down	-3.02604	0.00402662	1.28527	down
Hmcp002207	Isorhamnetin-7-O-glucoside (Brassicin)	否	-0.00534222	479.12	317.06	479.118	478.111	C22H22O12	[M+H]+	Positive	Flavonoids	黄酮	Flavonols	黄酮醇	771000	774000	1160000	556000	1560000	2770000	11200000	10200000	12700000	0.853025	0.373905	0.673387	unchanged	3.65607	0.00383931	1.4547	up	-0.853025	0.373905	0.673387	unchanged	2.80305	0.000594798	1.32375	up	-3.65607	0.00383931	1.4547	down	-2.80305	0.000594798	1.32375	down
Hmcp002316	Isorhamnetin-3-O-arabinoside	否	-3.4243	449.11	317.06	449.108	448.1	C21H20O11	[M+H]+	Positive	Flavonoids	黄酮	Flavonols	黄酮醇	12200	4960	15600	3430	13200	8990	21900	17500	32200	-0.354665	0.603584	0.374798	unchanged	1.12802	0.0798569	1.13113	up	0.354665	0.603584	0.374798	unchanged	1.48269	0.0507357	1.1172	up	-1.12802	0.0798569	1.13113	down	-1.48269	0.0507357	1.1172	down
Hmgn001653	Protocatechuic aldehyde	否	-0.128676	137.02	93.04	137.024	138.032	C7H6O3	[M-H]-	Negative	Phenolic acids	酚酸类	Phenolic acids	酚酸类	105000	131000	135000	170000	138000	175000	139000	157000	122000	0.380604	0.069316	1.08114	unchanged	0.172084	0.320106	0.7251	unchanged	-0.380604	0.069316	1.08114	unchanged	-0.20852	0.232863	0.777269	unchanged	-0.172084	0.320106	0.7251	unchanged	0.20852	0.232863	0.777269	unchanged
Hmgp001944	Isoacteoside	否	1.92435	625.21	163.03	625.213	624.205	C29H36O15	[M+H]+	Positive	Phenolic acids	酚酸类	Phenolic acids	酚酸类	34400	9300	39000	9190	38200	9710	10600	9570	14200	-0.534397	0.55626	0.422383	unchanged	-1.26674	0.220996	0.959229	unchanged	0.534397	0.55626	0.422383	unchanged	-0.732341	0.513082	0.491658	unchanged	1.26674	0.220996	0.959229	unchanged	0.732341	0.513082	0.491658	unchanged
Hmjn002452	Centellasaponin B	否	4.03691	827.45	503.34	827.443	828.451	C42H68O16	[M-H]-	Negative	Terpenoids	萜类	Triterpene	三萜	30900	10900	23500	26100	20600	17400	1120	3780	3300	-0.0267586	0.954217	0.0425831	unchanged	-2.99339	0.0798551	1.2487	down	0.0267586	0.954217	0.0425831	unchanged	-2.96663	0.0118446	1.29748	down	2.99339	0.0798551	1.2487	up	2.96663	0.0118446	1.29748	up
Hmjn008136	Camaldulenic acid	否	1.42003	469.33	469.33	469.332	470.34	C30H46O4	[M-H]-	Negative	Terpenoids	萜类	Triterpene	三萜	9	9	9	9	9	9	9	9	47700	0	1	0	unchanged	10.7874	0.42265	0.657062	unchanged	0	1	0	unchanged	10.7874	0.42265	0.603573	unchanged	-10.7874	0.42265	0.657062	unchanged	-10.7874	0.42265	0.603573	unchanged
Hmjp002337	Isoscopoletin (6-Hydroxy-7-Methoxycoumarin)	否	-47.8405	193.04	133.03	193.05	192.033	C10H8O4	[M+H]+	Positive	Lignans and Coumarins	木脂素和香豆素	Coumarins	香豆素	7460	9	9	113000	22000	126000	7170	10100	13400	5.12525	0.122041	1.09355	up	2.0361	0.0713325	1.1507	up	-5.12525	0.122041	1.09355	down	-3.08915	0.143088	1.02652	down	-2.0361	0.0713325	1.1507	down	3.08915	0.143088	1.02652	up
Hmjp002999	Isorhamnetin-3-O-rutinoside (Narcissin)	否	-10.2554	625.17	317.08	625.176	624.162	C28H32O16	[M+H]+	Positive	Flavonoids	黄酮	Flavonoid	黄酮	39600000	11000000	44400000	2540000	35400000	8400000	7200000	7200000	15200000	-1.03567	0.326843	0.674279	unchanged	-1.68233	0.165146	1.04498	down	1.03567	0.326843	0.674279	unchanged	-0.646661	0.64141	0.347771	unchanged	1.68233	0.165146	1.04498	up	0.646661	0.64141	0.347771	unchanged
Hmln000659	3-O-Galloyl-glucose*	否	5.82873	331.07	169.01	331.067	332.075	C13H16O10	[M-H]-	Negative	Tannins	鞣质	Tannin	鞣质	99100	83400	80600	30500	29300	29500	189000	321000	98200	-1.55888	0.00950393	1.35717	down	1.20893	0.216538	0.973895	unchanged	1.55888	0.00950393	1.35717	up	2.76781	0.116005	1.08082	up	-1.20893	0.216538	0.973895	unchanged	-2.76781	0.116005	1.08082	down
Hmln001836	Kaempferol-3-O-(6''-Acetyl)glucosyl-(1→3)-Galactoside	否	2.95913	651.16	489.12	651.157	652.164	C29H32O17	[M-H]-	Negative	Flavonoids	黄酮	Flavonols	黄酮醇	3580	9	9	9	14200	25400	9	9	9	3.46056	0.241961	0.868807	unchanged	-7.05809	0.42265	0.657158	unchanged	-3.46056	0.241961	0.868807	unchanged	-10.5187	0.214349	0.901719	unchanged	7.05809	0.42265	0.657158	unchanged	10.5187	0.214349	0.901719	unchanged
Hmln002189	Quercetin-3-O-(6''-malonyl)galactoside	否	4.74679	549.09	505.11	549.089	550.096	C24H22O15	[M-H]-	Negative	Flavonoids	黄酮	Flavonols	黄酮醇	8940000	3450000	1820000	927000	829000	1210000	572000	247000	624000	-2.26032	0.223674	0.907549	unchanged	-3.29976	0.186464	1.03195	down	2.26032	0.223674	0.907549	unchanged	-1.03945	0.0365628	1.1332	down	3.29976	0.186464	1.03195	up	1.03945	0.0365628	1.1332	up
Hmln002199	Quercetin-3-O-(6''-acetyl)galactoside	否	3.83222	505.1	300.03	505.099	506.107	C23H22O13	[M-H]-	Negative	Flavonoids	黄酮	Flavonols	黄酮醇	3790000	1110000	654000	344000	211000	570000	216000	122000	209000	-2.3036	0.269578	0.830294	unchanged	-3.34391	0.230013	0.953379	unchanged	2.3036	0.269578	0.830294	unchanged	-1.04031	0.201159	0.893439	unchanged	3.34391	0.230013	0.953379	unchanged	1.04031	0.201159	0.893439	unchanged
Hmln002321	Quercetin-3-O-(6''-malonyl)glucoside*	否	4.74679	549.09	300	549.089	550.096	C24H22O15	[M-H]-	Negative	Flavonoids	黄酮	Flavonols	黄酮醇	40500	21600	5600	6230	6060	5860	9	9	9	-1.89919	0.243164	0.876778	unchanged	-11.292	0.154804	1.09539	down	1.89919	0.243164	0.876778	unchanged	-9.39279	0.000313149	1.34882	down	11.292	0.154804	1.09539	up	9.39279	0.000313149	1.34882	up
Hmln002355	5'-Methoxymatairesinoside	否	2.45793	549.2	387.15	549.198	550.204	C27H34O12	[M-H]-	Negative	Lignans and Coumarins	木脂素和香豆素	Lignans	木脂素	32500	42000	29200	50400	41300	43200	89300	40200	55900	0.379474	0.0996321	1.02298	unchanged	0.838225	0.1949	0.988199	unchanged	-0.379474	0.0996321	1.02298	unchanged	0.458751	0.36482	0.66924	unchanged	-0.838225	0.1949	0.988199	unchanged	-0.458751	0.36482	0.66924	unchanged
Hmln002597	Sodium ferulate	否	-49.2098	193.05	161.02	193.06	216.04	C10H9NaO4	[M-Na]-	Negative	Others	其它类	Others	其它	144000	496000	441000	2300000	2640000	1920000	238000	127000	185000	2.66584	0.003672	1.34424	up	-0.974863	0.242492	0.901109	unchanged	-2.66584	0.003672	1.34424	down	-3.64071	0.00842907	1.32346	down	0.974863	0.242492	0.901109	unchanged	3.64071	0.00842907	1.32346	up
Hmln002806	5-O-Caffeoylshikimic acid	否	-0.12251	335.08	179.03	335.077	336.085	C16H16O8	[M-H]-	Negative	Phenolic acids	酚酸类	Phenolic acids	酚酸类	87500	72500	76300	211000	99300	95900	117000	53800	58100	0.781571	0.272049	0.826059	unchanged	-0.0459022	0.915894	0.0865326	unchanged	-0.781571	0.272049	0.826059	unchanged	-0.827473	0.26063	0.764896	unchanged	0.0459022	0.915894	0.0865326	unchanged	0.827473	0.26063	0.764896	unchanged
Hmln003405	4-Rhamnosyl-ellagic acid	否	0.22474	447.06	315.01	447.057	446.049	C20H16O12	[M-H]-	Negative	Tannins	鞣质	Tannin	鞣质	41800	87600	108000	24800	50700	34500	15900	23800	25400	-1.10982	0.150724	0.984583	unchanged	-1.86659	0.0960382	1.20936	down	1.10982	0.150724	0.984583	unchanged	-0.756774	0.176331	0.915592	unchanged	1.86659	0.0960382	1.20936	up	0.756774	0.176331	0.915592	unchanged
Hmlp003129	Matairesinol	否	-0.041326	359.15	137.06	359.149	358.142	C20H22O6	[M+H]+	Positive	Lignans and Coumarins	木脂素和香豆素	Lignans	木脂素	269000	586000	56900	266000	76700	125000	1470000	1090000	1650000	-0.963292	0.443748	0.570477	unchanged	2.20687	0.00830187	1.35894	up	0.963292	0.443748	0.570477	unchanged	3.17016	0.0104708	1.29973	up	-2.20687	0.00830187	1.35894	down	-3.17016	0.0104708	1.29973	down
Hmqp006235	LysoPC 18:4	否	0.0133352	516.3	184.07	516.304	515.297	C21H46N3O9P	[M+H]+	Positive	Lipids	脂质	LPC	溶血磷脂酰胆碱	677000	1460000	552000	713000	511000	515000	450000	559000	931000	-0.628812	0.381582	0.660792	unchanged	-0.471013	0.491565	0.535429	unchanged	0.628812	0.381582	0.660792	unchanged	0.157799	0.705644	0.276332	unchanged	0.471013	0.491565	0.535429	unchanged	-0.157799	0.705644	0.276332	unchanged
Hmsn000210	Methyl 7,10-hexadecadienoate	否	-993965	133.01	115.01	265.217	266.224	C17H30O2	[M-H]-	Negative	Lipids	脂质	Free fatty acids	游离脂肪酸	7760000	9150000	6740000	4490000	6310000	5340000	4570000	3750000	4020000	-0.5512	0.0499384	1.13526	unchanged	-0.938498	0.0229841	1.36795	unchanged	0.5512	0.0499384	1.13526	unchanged	-0.387298	0.122454	0.996567	unchanged	0.938498	0.0229841	1.36795	unchanged	0.387298	0.122454	0.996567	unchanged
Hmtn001120	5-(2-Hydroxyethyl)-2-O-glucosylphenol	否	1.77342	315.11	153.06	315.109	316.116	C14H20O8	[M-H]-	Negative	Phenolic acids	酚酸类	Phenolic acids	酚酸类	80800	31900	41600	13200	31700	25600	35300	112000	24700	-1.13004	0.194489	0.91277	unchanged	0.156671	0.862217	0.137647	unchanged	1.13004	0.194489	0.91277	unchanged	1.28671	0.343216	0.697254	unchanged	-0.156671	0.862217	0.137647	unchanged	-1.28671	0.343216	0.697254	unchanged
Hmxn001844	5-(Methylsulfinyl)pentyl glucosinolate	否	0	451.06	96.96	451.057	452.064	C13H25NO10S3	[M]-	Negative	Others	其它类	Glucosinolates	硫苷类	60700	89700	79300	301000	220000	387000	40800	21600	80600	1.98294	0.039057	1.27015	up	-0.683736	0.234805	0.87938	unchanged	-1.98294	0.039057	1.27015	down	-2.66668	0.023494	1.25225	down	0.683736	0.234805	0.87938	unchanged	2.66668	0.023494	1.25225	up
Hmyn007168	LysoPG 16:0	否	-1.95176	483.27	255.23	483.273	484.278	C22H45O9P	[M-H]-	Negative	Lipids	脂质	Glycerol ester	甘油酯	81800	49800	37100	167000	191000	111000	166000	138000	276000	1.47513	0.0320143	1.21588	up	1.78159	0.0714856	1.23493	up	-1.47513	0.0320143	1.21588	down	0.306465	0.497173	0.482457	unchanged	-1.78159	0.0714856	1.23493	down	-0.306465	0.497173	0.482457	unchanged
Hmyp002315	3,5,7,4'-Tetrahydroxy-Coumaronochromone	否	-33.7549	303.04	257.04	303.05	302.042	C15H10O7	[M+H]+	Positive	Others	其它类	Others	其它	9	9	9	2730	6060	3270	7820	9	8580	8.80305	0.0602593	1.23019	up	9.24731	0.184381	1.03723	up	-8.80305	0.0602593	1.23019	down	0.444257	0.659794	0.324388	unchanged	-9.24731	0.184381	1.03723	down	-0.444257	0.659794	0.324388	unchanged
Li512111	Isorhamnetin-3-O-(6''-acetylglucoside)	否	0.0300422	519.11	315.05	519.114	520.122	C24H24O13	[M-H]-	Negative	Flavonoids	黄酮	Flavonols	黄酮醇	2620000	3030000	2970000	430000	1110000	607000	5090000	2480000	5650000	-2.00537	0.00183152	1.35092	down	0.616962	0.25586	0.902393	unchanged	2.00537	0.00183152	1.35092	up	2.62233	0.0579811	1.18723	up	-0.616962	0.25586	0.902393	unchanged	-2.62233	0.0579811	1.18723	down
Li512113	Maleoyl-caffeoylquinic acid	否	0.0229294	451.09	391.04	451.088	452.095	C20H20O12	[M-H]-	Negative	Phenolic acids	酚酸类	Phenolic acids	酚酸类	124000	132000	161000	105000	128000	117000	91400	78300	107000	-0.252692	0.178728	0.899406	unchanged	-0.591725	0.0324851	1.26082	unchanged	0.252692	0.178728	0.899406	unchanged	-0.339032	0.0861732	1.01835	unchanged	0.591725	0.0324851	1.26082	unchanged	0.339032	0.0861732	1.01835	unchanged
Li512115	Isochlorogenic acid B	否	-0.0189958	515.12	353.09	515.119	516.127	C25H24O12	[M-H]-	Negative	Phenolic acids	酚酸类	Phenolic acids	酚酸类	796000	602000	1010000	5430000	4960000	7600000	773000	160000	304000	2.90129	0.0217741	1.31965	up	-0.96099	0.162528	0.976048	unchanged	-2.90129	0.0217741	1.31965	down	-3.86228	0.0166539	1.2932	down	0.96099	0.162528	0.976048	unchanged	3.86228	0.0166539	1.2932	up
Lmbn000193	Tartronate semialdehyde	否	0.172933	103	59.01	103.004	104.011	C3H4O4	[M-H]-	Negative	Organic acids	有机酸	Organic acids	有机酸	1020000	1290000	1170000	1200000	885000	737000	265000	570000	369000	-0.302369	0.252581	0.791786	unchanged	-1.53125	0.00328266	1.40198	down	0.302369	0.252581	0.791786	unchanged	-1.22888	0.0371321	1.15458	down	1.53125	0.00328266	1.40198	up	1.22888	0.0371321	1.15458	up
Lmbn000198	3-Dehydro-L-Threonic Acid	否	-0.352375	133.01	71.01	133.014	134.022	C4H6O5	[M-H]-	Negative	Organic acids	有机酸	Organic acids	有机酸	53000000	61400000	47200000	30600000	44500000	38700000	34700000	29300000	30300000	-0.505927	0.0506877	1.12179	unchanged	-0.777098	0.0204106	1.36603	unchanged	0.505927	0.0506877	1.12179	unchanged	-0.271171	0.243835	0.806797	unchanged	0.777098	0.0204106	1.36603	unchanged	0.271171	0.243835	0.806797	unchanged
Lmbn000216	(2R,3S)-3-methylmalic acid	否	0.0208457	147.03	57.03	147.03	148.037	C5H8O5	[M-H]-	Negative	Organic acids	有机酸	Organic acids	有机酸	156000	184000	226000	237000	219000	250000	300000	285000	293000	0.318866	0.134878	1.00218	unchanged	0.633419	0.0315315	1.36423	unchanged	-0.318866	0.134878	1.00218	unchanged	0.314553	0.0116728	1.27469	unchanged	-0.633419	0.0315315	1.36423	unchanged	-0.314553	0.0116728	1.27469	unchanged
Lmbn002160	8-Hydroxypinoresinol	否	0.866661	373.13	343.12	373.129	374.137	C20H22O7	[M-H]-	Negative	Lignans and Coumarins	木脂素和香豆素	Lignans	木脂素	134000	64000	201000	272000	255000	220000	118000	148000	137000	0.904719	0.0844082	1.1176	unchanged	0.0143911	0.976494	0.024852	unchanged	-0.904719	0.0844082	1.1176	unchanged	-0.890328	0.00614698	1.29002	unchanged	-0.0143911	0.976494	0.024852	unchanged	0.890328	0.00614698	1.29002	unchanged
Lmbn004240	9,10-Dihydroxy-12,13-epoxyoctadecanoic acid	否	-0.145091	329.23	199.13	329.233	330.241	C18H34O5	[M-H]-	Negative	Lipids	脂质	Free fatty acids	游离脂肪酸	9	9	6810	15800	3260	11600	3940	3240	9160	2.16682	0.154638	0.936606	unchanged	1.25887	0.34318	0.698313	unchanged	-2.16682	0.154638	0.936606	unchanged	-0.90795	0.332522	0.675088	unchanged	-1.25887	0.34318	0.698313	unchanged	0.90795	0.332522	0.675088	unchanged
Lmbn005287	7S,8S-DiHODE; (9Z,12Z)-(7S,8S)-Dihydroxyoctadeca-9,12-dienoic acid	否	0.0543495	311.22	249.22	311.223	312.23	C18H32O4	[M-H]-	Negative	Lipids	脂质	Free fatty acids	游离脂肪酸	7650	11600	15000	21500	17800	30200	11600	11500	33700	1.02091	0.0647493	1.1221	up	0.729787	0.418319	0.645751	unchanged	-1.02091	0.0647493	1.1221	down	-0.291122	0.643899	0.335486	unchanged	-0.729787	0.418319	0.645751	unchanged	0.291122	0.643899	0.335486	unchanged
Lmbn005369	13(S)-HODE;13(S)-Hydroxyoctadeca-9Z,11E-dienoic acid	否	0.106814	295.23	195.14	295.228	296.235	C18H32O3	[M-H]-	Negative	Lipids	脂质	Free fatty acids	游离脂肪酸	82600	61100	73400	137000	159000	161000	131000	139000	162000	1.07383	0.00151978	1.34344	up	0.992672	0.0047828	1.40232	unchanged	-1.07383	0.00151978	1.34344	down	-0.0811629	0.528831	0.440751	unchanged	-0.992672	0.0047828	1.40232	unchanged	0.0811629	0.528831	0.440751	unchanged
Lmbn005443	13-KODE; (9Z,11E)-13-Oxooctadeca-9,11-dienoic acid	否	-0.0627583	293.21	235.17	293.212	294.219	C18H30O3	[M-H]-	Negative	Lipids	脂质	Free fatty acids	游离脂肪酸	6870	2520	17500	2470	2680	3010	2030	2190	2310	-1.72043	0.295587	0.793732	unchanged	-2.04191	0.266658	0.890191	unchanged	1.72043	0.295587	0.793732	unchanged	-0.321486	0.0545957	1.13108	unchanged	2.04191	0.266658	0.890191	unchanged	0.321486	0.0545957	1.13108	unchanged
Lmbn005487	12,13-DHOME; (9Z)-12,13-Dihydroxyoctadec-9-enoic acid	否	-0.105828	313.24	251.24	313.238	314.246	C18H34O4	[M-H]-	Negative	Lipids	脂质	Free fatty acids	游离脂肪酸	13700	18300	23200	31500	24500	23400	15500	18300	15900	0.524471	0.0973964	1.01545	unchanged	-0.151422	0.579637	0.445275	unchanged	-0.524471	0.0973964	1.01545	unchanged	-0.675893	0.0476135	1.18657	unchanged	0.151422	0.579637	0.445275	unchanged	0.675893	0.0476135	1.18657	unchanged
Lmbn005662	9(10)-EpOME;(9R,10S)-(12Z)-9,10-Epoxyoctadecenoic acid	否	0.106814	295.23	171.1	295.228	296.235	C18H32O3	[M-H]-	Negative	Lipids	脂质	Free fatty acids	游离脂肪酸	23400	20600	31900	22700	51900	47700	19600	16600	22800	0.688253	0.225812	0.861167	unchanged	-0.363385	0.237788	0.868241	unchanged	-0.688253	0.225812	0.861167	unchanged	-1.05164	0.141964	1.01302	down	0.363385	0.237788	0.868241	unchanged	1.05164	0.141964	1.01302	up
Lmbn005923	Crepenynic acid	否	-0.0136425	277.22	59.01	277.217	278.225	C18H30O2	[M-H]-	Negative	Lipids	脂质	Free fatty acids	游离脂肪酸	30100	33300	23700	31300	17600	18200	10600	13300	13900	-0.37636	0.287378	0.738313	unchanged	-1.20429	0.0187737	1.38026	down	0.37636	0.287378	0.738313	unchanged	-0.827927	0.154831	0.984058	unchanged	1.20429	0.0187737	1.38026	up	0.827927	0.154831	0.984058	unchanged
Lmbn006152	(9Z,11E)-Octadecadienoic acid	否	0.165288	279.23	59.01	279.233	280.24	C18H32O2	[M-H]-	Negative	Lipids	脂质	Free fatty acids	游离脂肪酸	45700	52100	60400	83700	84200	86400	30400	45800	46800	0.684782	0.01452	1.33589	unchanged	-0.363091	0.163042	0.959168	unchanged	-0.684782	0.01452	1.33589	unchanged	-1.04787	0.0127863	1.31075	down	0.363091	0.163042	0.959168	unchanged	1.04787	0.0127863	1.31075	up
Lmbp000123	L-Homomethionine	否	0.145787	164.07	56.05	164.074	163.067	C6H13NO2S	[M+H]+	Positive	Amino acids and derivatives	氨基酸及其衍生物	Amino acids and derivatives	氨基酸及其衍生物	3140000	3400000	920000	16600000	18400000	26500000	2730000	3820000	9990000	3.04334	0.0217434	1.30658	up	1.14871	0.311896	0.784946	unchanged	-3.04334	0.0217434	1.30658	down	-1.89463	0.0195977	1.20423	down	-1.14871	0.311896	0.784946	unchanged	1.89463	0.0195977	1.20423	up
Lmbp002255	Fraxetin-8-O-glucoside (Fraxin)	否	11.9288	371.1	209.05	371.097	370.09	C16H18O10	[M+H]+	Positive	Lignans and Coumarins	木脂素和香豆素	Coumarins	香豆素	724000	368000	628000	1670000	911000	2090000	137000	502000	91000	1.44132	0.0933084	1.11621	up	-1.23644	0.123682	1.02942	down	-1.44132	0.0933084	1.11621	down	-2.67776	0.0486244	1.17689	down	1.23644	0.123682	1.02942	up	2.67776	0.0486244	1.17689	up
Lmbp002309	Sinapaldehyde-4-O-Glucoside	否	-86.1184	371.1	209.05	371.134	370.126	C17H22O9	[M+H]+	Positive	Phenolic acids	酚酸类	Phenolic acids	酚酸类	683000	381000	730000	1750000	909000	2040000	163000	448000	94200	1.38917	0.0923259	1.11519	up	-1.34708	0.0778211	1.12019	down	-1.38917	0.0923259	1.11519	down	-2.73625	0.0483135	1.19008	down	1.34708	0.0778211	1.12019	up	2.73625	0.0483135	1.19008	up
Lmbp002962	Isofraxetin	否	11.7209	209.05	194.02	209.044	208.037	C10H8O5	[M+H]+	Positive	Lignans and Coumarins	木脂素和香豆素	Coumarins	香豆素	156000	50900	131000	440000	378000	342000	61600	131000	30500	1.77946	0.00314073	1.3214	up	-0.598906	0.428338	0.591968	unchanged	-1.77946	0.00314073	1.3214	down	-2.37836	0.00164081	1.30491	down	0.598906	0.428338	0.591968	unchanged	2.37836	0.00164081	1.30491	up
Lmdn001925	Olivil-4'-O-glucoside	否	0.0928786	537.2	375.15	537.198	538.205	C26H34O12	[M-H]-	Negative	Lignans and Coumarins	木脂素和香豆素	Lignans	木脂素	39900	30900	57100	143000	92400	93700	86900	71900	82400	1.36351	0.0392573	1.21445	up	0.915214	0.0208674	1.32976	unchanged	-1.36351	0.0392573	1.21445	down	-0.448296	0.215543	0.874055	unchanged	-0.915214	0.0208674	1.32976	unchanged	0.448296	0.215543	0.874055	unchanged
Lmdn003756	Methyl caffeate	否	-0.167726	193.05	135.05	193.051	194.058	C10H10O4	[M-H]-	Negative	Phenolic acids	酚酸类	Phenolic acids	酚酸类	9	2740	2790	10200	9590	8640	9	9	9	2.35972	0.00548981	1.33639	up	-7.68052	0.183537	1.03857	down	-2.35972	0.00548981	1.33639	down	-10.0402	0.0022904	1.34351	down	7.68052	0.183537	1.03857	up	10.0402	0.0022904	1.34351	up
Lmdn004267	Epipinoresinol	否	0.106392	357.13	151.04	357.134	358.142	C20H22O6	[M-H]-	Negative	Lignans and Coumarins	木脂素和香豆素	Lignans	木脂素	101000	150000	248000	274000	160000	236000	66500	76600	166000	0.425121	0.359486	0.640246	unchanged	-0.690966	0.308129	0.747042	unchanged	-0.425121	0.359486	0.640246	unchanged	-1.11609	0.0595584	1.07144	down	0.690966	0.308129	0.747042	unchanged	1.11609	0.0595584	1.07144	up
Lmdp003146	Rhododendrol	否	0.262662	167.11	93.07	167.107	166.099	C10H14O2	[M+H]+	Positive	Phenolic acids	酚酸类	Phenolic acids	酚酸类	159000	155000	211000	56900	46600	27200	481000	619000	144000	-2.00606	0.0081192	1.32359	down	1.2446	0.230058	0.946552	unchanged	2.00606	0.0081192	1.32359	up	3.25066	0.118673	1.07366	up	-1.2446	0.230058	0.946552	unchanged	-3.25066	0.118673	1.07366	down
Lmdp003286	Isohyperoside	否	-1.83292	465.1	303.06	465.103	464.095	C21H20O12	[M+H]+	Positive	Flavonoids	黄酮	Flavonols	黄酮醇	4030000	850000	466000	933000	1520000	2740000	3800000	1950000	2970000	-0.0418916	0.970112	0.0278981	unchanged	0.705868	0.437548	0.602643	unchanged	0.0418916	0.970112	0.0278981	unchanged	0.74776	0.194242	0.829447	unchanged	-0.705868	0.437548	0.602643	unchanged	-0.74776	0.194242	0.829447	unchanged
Lmdp003509	Quercetin-3-O-xyloside (Reynoutrin)*	否	0.0280131	435.09	303.06	435.092	434.085	C20H18O11	[M+H]+	Positive	Flavonoids	黄酮	Flavonols	黄酮醇	204000	12700	17000	8240	5780	16900	5020	9	5080	-2.91805	0.395976	0.652593	unchanged	-4.53095	0.358734	0.747326	unchanged	2.91805	0.395976	0.652593	unchanged	-1.6129	0.16487	0.914053	unchanged	4.53095	0.358734	0.747326	unchanged	1.6129	0.16487	0.914053	unchanged
Lmdp003808	Azaleatin (5-O-Methylquercetin)	否	3.53509	317.07	302.04	317.066	316.058	C16H12O7	[M+H]+	Positive	Flavonoids	黄酮	Flavonols	黄酮醇	16600	8790	6740	9	5430	9	17900	5840	24300	-2.56012	0.077773	1.08698	down	0.580315	0.452223	0.57849	unchanged	2.56012	0.077773	1.08698	up	3.14044	0.107983	1.05196	up	-0.580315	0.452223	0.57849	unchanged	-3.14044	0.107983	1.05196	down
Lmdp004892	Kaempferol-3-O-(6''-malonyl)galactoside	否	-0.0594248	535.11	287.05	535.108	534.101	C24H22O14	[M+H]+	Positive	Flavonoids	黄酮	Flavonols	黄酮醇	263000	275000	109000	158000	190000	504000	125000	67000	202000	0.397088	0.617661	0.371446	unchanged	-0.71557	0.277623	0.789478	unchanged	-0.397088	0.617661	0.371446	unchanged	-1.11266	0.299644	0.736949	unchanged	0.71557	0.277623	0.789478	unchanged	1.11266	0.299644	0.736949	unchanged
Lmfn000604	6-O-Galloyl-glucose	否	0.0897419	331.07	169.01	331.067	332.074	C13H16O10	[M-H]-	Negative	Tannins	鞣质	Tannin	鞣质	118000	64700	81200	28000	39200	31800	189000	286000	84800	-1.41449	0.0676047	1.19393	down	1.08492	0.226945	0.93093	unchanged	1.41449	0.0676047	1.19393	up	2.49941	0.117752	1.07578	up	-1.08492	0.226945	0.93093	unchanged	-2.49941	0.117752	1.07578	down
Lmfp001509	1-O-Galloyl-rhamnose	否	-0.0268332	317.09	153.02	317.087	316.079	C13H16O9	[M+H]+	Positive	Tannins	鞣质	Tannin	鞣质	20900	23600	14000	21100	18400	13700	21300	21400	15200	-0.13701	0.649691	0.332028	unchanged	-0.0148733	0.957651	0.0424141	unchanged	0.13701	0.649691	0.332028	unchanged	0.122137	0.6269	0.343144	unchanged	0.0148733	0.957651	0.0424141	unchanged	-0.122137	0.6269	0.343144	unchanged
Lmgn000160	3-Ureidopropionic Acid	否	-0.119847	131.05	70.03	131.046	132.053	C4H8N2O3	[M-H]-	Negative	Organic acids	有机酸	Organic acids	有机酸	2500000	2000000	1380000	729000	1010000	692000	2060000	1760000	1880000	-1.27427	0.060209	1.19215	down	-0.0448542	0.872658	0.131363	unchanged	1.27427	0.060209	1.19215	up	1.22941	0.00131264	1.31117	up	0.0448542	0.872658	0.131363	unchanged	-1.22941	0.00131264	1.31117	down
Lmgn001670	Salicylic acid	否	19.5755	137.03	108.02	137.024	138.032	C7H6O3	[M-H]-	Negative	Phenolic acids	酚酸类	Phenolic acids	酚酸类	75700	94200	77000	130000	96000	137000	69300	48800	53400	0.556043	0.0741417	1.12147	unchanged	-0.525718	0.043353	1.21209	unchanged	-0.556043	0.0741417	1.12147	unchanged	-1.08176	0.0215363	1.23448	down	0.525718	0.043353	1.21209	unchanged	1.08176	0.0215363	1.23448	up
Lmgn002250	Dicaffeoylquinic acid-O-glucoside	否	-1.95402	677.17	191.06	677.172	678.18	C31H34O17	[M-H]-	Negative	Phenolic acids	酚酸类	Phenolic acids	酚酸类	258000	410000	177000	676000	655000	665000	254000	205000	501000	1.24009	0.0294306	1.30279	up	0.184083	0.755402	0.242727	unchanged	-1.24009	0.0294306	1.30279	down	-1.05601	0.0630976	1.19172	down	-0.184083	0.755402	0.242727	unchanged	1.05601	0.0630976	1.19172	up
Lmgn003073	5-O-Feruloylquinic acid	否	10.3914	735.22	367.11	735.214	368.111	C17H20O9	[2M-H]-	Negative	Phenolic acids	酚酸类	Phenolic acids	酚酸类	576000	537000	1140000	21400000	27000000	20400000	2780000	381000	373000	4.93249	0.00802281	1.3604	up	0.649455	0.651221	0.368573	unchanged	-4.93249	0.00802281	1.3604	down	-4.28303	0.00397844	1.32279	down	-0.649455	0.651221	0.368573	unchanged	4.28303	0.00397844	1.32279	up
Lmgp000796	4-Hydroxymandelonitrile	否	16.2945	150.06	61.01	150.055	149.048	C8H7NO2	[M+H]+	Positive	Alkaloids	生物碱	Alkaloids	生物碱	4680000	12100000	2890000	11000000	22400000	23200000	11900000	5120000	12700000	1.52481	0.0703408	1.08687	up	0.595437	0.418272	0.604787	unchanged	-1.52481	0.0703408	1.08687	down	-0.929368	0.138935	0.940008	unchanged	-0.595437	0.418272	0.604787	unchanged	0.929368	0.138935	0.940008	unchanged
Lmgp003270	Scopoletin-7-O-glucuronide	否	224.769	369.16	177.06	369.082	368.074	C16H16O10	[M+H]+	Positive	Lignans and Coumarins	木脂素和香豆素	Coumarins	香豆素	658000	558000	1130000	4090000	5830000	4600000	1240000	405000	437000	2.62977	0.00960479	1.33627	up	-0.172233	0.802191	0.196515	unchanged	-2.62977	0.00960479	1.33627	down	-2.802	0.00552198	1.29908	down	0.172233	0.802191	0.196515	unchanged	2.802	0.00552198	1.29908	up
Lmgp003989	Dicaffeoylshikimic acid	否	4.63222	499.13	163.04	499.123	498.116	C25H22O11	[M+H]+	Positive	Phenolic acids	酚酸类	Phenolic acids	酚酸类	7110000	3840000	6600000	30000000	30900000	39100000	6730000	956000	2450000	2.51046	0.00593915	1.35078	up	-0.791983	0.300076	0.770081	unchanged	-2.51046	0.00593915	1.35078	down	-3.30244	0.00213704	1.31668	down	0.791983	0.300076	0.770081	unchanged	3.30244	0.00213704	1.31668	up
Lmgp004518	Caffeoylferuloylshikimic acid	否	33908.5	531.15	177.05	513.139	512.132	C26H24O11	[M+H]+	Positive	Phenolic acids	酚酸类	Phenolic acids	酚酸类	230000	197000	242000	7960000	11700000	10700000	478000	26100	65600	5.50402	0.0125103	1.34974	up	-0.231804	0.840461	0.16629	unchanged	-5.50402	0.0125103	1.34974	down	-5.73583	0.0114113	1.31618	down	0.231804	0.840461	0.16629	unchanged	5.73583	0.0114113	1.31618	up
Lmhn001773	Caffeoylnicotinoyltartaric acid	否	-2.93716	416.06	179.03	416.061	415.054	C19H13NO10	[M-H]-	Negative	Phenolic acids	酚酸类	Phenolic acids	酚酸类	25900	22800	25800	110000	77100	145000	11100	8710	21200	2.15631	0.0480274	1.25889	up	-0.861265	0.0915675	1.19795	unchanged	-2.15631	0.0480274	1.25889	down	-3.01757	0.0343817	1.248	down	0.861265	0.0915675	1.19795	unchanged	3.01757	0.0343817	1.248	up
Lmhn002573	Sinapoylglucuronic acid	否	-8.23132	399.09	205.04	399.093	400.101	C17H20O11	[M-H]-	Negative	Phenolic acids	酚酸类	Phenolic acids	酚酸类	15700	5480	4470	7210	20700	8630	13800	8580	11700	0.510518	0.552113	0.427373	unchanged	0.409967	0.528104	0.4984	unchanged	-0.510518	0.552113	0.427373	unchanged	-0.100551	0.870326	0.121457	unchanged	-0.409967	0.528104	0.4984	unchanged	0.100551	0.870326	0.121457	unchanged
Lmhn002574	Caffeoyl(p-Hydroxybenzoyl)tartaric acid	否	-4.60472	431.06	137.03	431.062	432.069	C20H16O11	[M-H]-	Negative	Phenolic acids	酚酸类	Phenolic acids	酚酸类	42400	6800	16400	119000	246000	112000	901000	327000	1220000	2.86222	0.0802359	1.15795	up	5.22176	0.0930886	1.22701	up	-2.86222	0.0802359	1.15795	down	2.35954	0.124725	1.05066	up	-5.22176	0.0930886	1.22701	down	-2.35954	0.124725	1.05066	down
Lmhn002683	p-Coumaroylcaffeoyltartaric acid	否	5.17421	457.08	163.04	457.078	458.085	C22H18O11	[M-H]-	Negative	Phenolic acids	酚酸类	Phenolic acids	酚酸类	9	9	9	22300	4720	24700	1470	9	9	10.9035	0.111666	1.11767	up	5.78427	0.42265	0.657063	unchanged	-10.9035	0.111666	1.11767	down	-5.11928	0.116287	1.07733	down	-5.78427	0.42265	0.657063	unchanged	5.11928	0.116287	1.07733	up
Lmhp001670	L-Valyl-L-Leucine	否	-5.70575	231.16	72.08	231.17	231.17	C11H22N2O3	[M+H]+	Positive	Amino acids and derivatives	氨基酸及其衍生物	Amino acids and derivatives	氨基酸及其衍生物	42900	39300	54100	85700	70000	79800	41000	50600	67100	0.788941	0.0066403	1.29125	unchanged	0.219517	0.455866	0.572525	unchanged	-0.788941	0.0066403	1.29125	unchanged	-0.569425	0.0571824	1.10847	unchanged	-0.219517	0.455866	0.572525	unchanged	0.569425	0.0571824	1.10847	unchanged
Lmhp001732	L-Prolyl-L-Phenylalanine	否	-15.273	263.13	70.07	263.139	263.139	C14H18N2O3	[M+H]+	Positive	Amino acids and derivatives	氨基酸及其衍生物	Amino acids and derivatives	氨基酸及其衍生物	13800	14700	22400	29000	19600	36000	14300	19100	15800	0.732992	0.127287	0.991289	unchanged	-0.0490073	0.865538	0.134226	unchanged	-0.732992	0.127287	0.991289	unchanged	-0.781999	0.121285	1.0332	unchanged	0.0490073	0.865538	0.134226	unchanged	0.781999	0.121285	1.0332	unchanged
Lmhp002001	L-Valyl-L-Phenylalanine	否	-17.6086	265.15	72.08	265.155	265.155	C14H20N2O3	[M+H]+	Positive	Amino acids and derivatives	氨基酸及其衍生物	Amino acids and derivatives	氨基酸及其衍生物	22200	21500	27800	38900	38300	39100	18300	31300	21800	0.701836	0.0162547	1.33662	unchanged	-0.00201917	0.994389	0.00542222	unchanged	-0.701836	0.0162547	1.33662	unchanged	-0.703855	0.0606899	1.19745	unchanged	0.00201917	0.994389	0.00542222	unchanged	0.703855	0.0606899	1.19745	unchanged
Lmhp002031	L-Leucyl-L-Leucine	否	-24.3456	245.18	86.1	245.186	245.186	C12H24N2O3	[M+H]+	Positive	Amino acids and derivatives	氨基酸及其衍生物	Amino acids and derivatives	氨基酸及其衍生物	31600	30900	45200	64000	59600	60300	28000	38100	47000	0.771903	0.0244776	1.29309	unchanged	0.0705807	0.815121	0.182775	unchanged	-0.771903	0.0244776	1.29309	unchanged	-0.701323	0.0431297	1.2171	unchanged	-0.0705807	0.815121	0.182775	unchanged	0.701323	0.0431297	1.2171	unchanged
Lmhp003162	Chrysoeriol-6,8-di-C-glucoside-4'-O-glucoside	否	-0.0441765	787.23	625.17	787.229	786.222	C34H42O21	[M+H]+	Positive	Flavonoids	黄酮	Flavonoid	黄酮	16100	55200	188000	46200	1830000	109000	342000	367000	611000	2.93659	0.428835	0.60851	unchanged	2.34784	0.0334083	1.2778	up	-2.93659	0.428835	0.60851	unchanged	-0.588746	0.742122	0.249059	unchanged	-2.34784	0.0334083	1.2778	down	0.588746	0.742122	0.249059	unchanged
Lmhp003217	2'-Hydoxy,5-methoxyGenistein-O-rhamnosyl-glucoside	否	-10.0954	625.17	317.06	625.176	624.169	C28H32O16	[M+H]+	Positive	Flavonoids	黄酮	Isoflavones	异黄酮	39900000	11100000	44300000	2490000	36500000	8100000	6750000	6640000	15300000	-1.01706	0.338792	0.659886	unchanged	-1.73193	0.159109	1.05262	down	1.01706	0.338792	0.659886	unchanged	-0.714873	0.624116	0.365272	unchanged	1.73193	0.159109	1.05262	up	0.714873	0.624116	0.365272	unchanged
Lmhp007598	LysoPC 19:2(2n isomer)*	否	-0.0300524	534.36	184.07	534.355	533.348	C27H52NO7P	[M+H]+	Positive	Lipids	脂质	LPC	溶血磷脂酰胆碱	47900	46400	48800	27100	25900	21100	11800	17400	29800	-0.949478	0.00266779	1.36415	unchanged	-1.27824	0.0322903	1.37197	down	0.949478	0.00266779	1.36415	unchanged	-0.328759	0.449468	0.551206	unchanged	1.27824	0.0322903	1.37197	up	0.328759	0.449468	0.551206	unchanged
Lmhp007840	LysoPC 19:2	否	-0.0300524	534.36	184.07	534.355	533.348	C27H52NO7P	[M+H]+	Positive	Lipids	脂质	LPC	溶血磷脂酰胆碱	36300	32200	32900	18200	16600	15000	14600	17500	32300	-1.02584	0.000624255	1.36138	down	-0.654925	0.147315	1.08529	unchanged	1.02584	0.000624255	1.36138	up	0.370915	0.469295	0.541245	unchanged	0.654925	0.147315	1.08529	unchanged	-0.370915	0.469295	0.541245	unchanged
Lmhp008233	LysoPE 18:4	否	-0.0330489	474.26	333.24	474.262	473.254	C23H40NO7P	[M+H]+	Positive	Lipids	脂质	LPE	溶血磷脂酰乙醇胺	11900	17000	8190	24900	11900	16200	6410	9880	17600	0.514962	0.321621	0.691203	unchanged	-0.130171	0.811852	0.186407	unchanged	-0.514962	0.321621	0.691203	unchanged	-0.645133	0.277477	0.719421	unchanged	0.130171	0.811852	0.186407	unchanged	0.645133	0.277477	0.719421	unchanged
Lmhp008337	LysoPE 14:0(2n isomer)*	否	-0.0367704	426.26	285.24	426.262	425.254	C19H40NO7P	[M+H]+	Positive	Lipids	脂质	LPE	溶血磷脂酰乙醇胺	21500	16100	5170	23100	17900	11200	6640	5620	9960	0.287451	0.625745	0.355205	unchanged	-0.94474	0.287694	0.833078	unchanged	-0.287451	0.625745	0.355205	unchanged	-1.23219	0.086603	1.08624	down	0.94474	0.287694	0.833078	unchanged	1.23219	0.086603	1.08624	up
Lmhp008440	LysoPE 15:1	否	-0.0357636	438.26	297.24	438.262	437.254	C20H40NO7P	[M+H]+	Positive	Lipids	脂质	LPE	溶血磷脂酰乙醇胺	9	9	10100	20700	17000	15000	9	9	9	2.38088	0.033819	1.22349	up	-8.54975	0.42265	0.656328	unchanged	-2.38088	0.033819	1.22349	down	-10.9306	0.0089224	1.3259	down	8.54975	0.42265	0.656328	unchanged	10.9306	0.0089224	1.3259	up
Lmhp008513	2-α-Linolenoyl-glycerol-1,3-di-O-glucoside	否	0.0252607	677.37	261.22	677.374	676.367	C33H56O14	[M+H]+	Positive	Lipids	脂质	Glycerol ester	甘油酯	5860	2680	1730	15300	12300	10900	5410	8500	6210	1.90642	0.00643362	1.29246	up	0.970194	0.108092	1.0664	unchanged	-1.90642	0.00643362	1.29246	down	-0.936228	0.0221826	1.19724	unchanged	-0.970194	0.108092	1.0664	unchanged	0.936228	0.0221826	1.19724	unchanged
Lmhp008589	LysoPE 18:3(2n isomer)*	否	0.0719372	476.28	335.26	476.277	475.27	C23H42NO7P	[M+H]+	Positive	Lipids	脂质	LPE	溶血磷脂酰乙醇胺	26800	30100	11400	38900	35700	42800	12700	19400	20700	0.781475	0.0915735	1.10807	unchanged	-0.371348	0.476232	0.560065	unchanged	-0.781475	0.0915735	1.10807	unchanged	-1.15282	0.00292845	1.29312	down	0.371348	0.476232	0.560065	unchanged	1.15282	0.00292845	1.29312	up
Lmhp008688	LysoPE 20:5	否	0.0684861	500.28	359.26	500.277	499.27	C25H42NO7P	[M+H]+	Positive	Lipids	脂质	LPE	溶血磷脂酰乙醇胺	9	9	9	2930	1710	3030	9	9	9	8.15012	0.0266359	1.3132	up	0	1	0	unchanged	-8.15012	0.0266359	1.3132	down	-8.15012	0.0266359	1.28047	down	0	1	0	unchanged	8.15012	0.0266359	1.28047	up
Lmhp008718	LysoPC 17:2	否	-0.0314628	506.32	184.07	506.324	505.317	C25H48NO7P	[M+H]+	Positive	Lipids	脂质	LPC	溶血磷脂酰胆碱	89300	214000	58300	106000	199000	84600	44400	59000	92000	0.107599	0.882869	0.107495	unchanged	-0.887964	0.365386	0.716565	unchanged	-0.107599	0.882869	0.107495	unchanged	-0.995563	0.198404	0.877475	unchanged	0.887964	0.365386	0.716565	unchanged	0.995563	0.198404	0.877475	unchanged
Lmhp008742	LysoPC 20:5	否	-0.0293743	542.32	184.07	542.324	541.317	C28H48NO7P	[M+H]+	Positive	Lipids	脂质	LPC	溶血磷脂酰胆碱	19300	20800	16100	86700	37900	56900	23300	10600	12800	1.69133	0.0974119	1.14288	up	-0.267148	0.51167	0.523097	unchanged	-1.69133	0.0974119	1.14288	down	-1.95848	0.0778412	1.12862	down	0.267148	0.51167	0.523097	unchanged	1.95848	0.0778412	1.12862	up
Lmhp008744	1-α-Linolenoyl-glycerol-2,3-di-O-glucoside	否	0.0252607	677.37	261.22	677.374	676.367	C33H56O14	[M+H]+	Positive	Lipids	脂质	Glycerol ester	甘油酯	9	9	1230	2790	4020	3200	2760	2190	1580	3.00375	0.00605949	1.29671	up	2.38747	0.030834	1.25836	up	-3.00375	0.00605949	1.29671	down	-0.616287	0.0800549	1.02506	unchanged	-2.38747	0.030834	1.25836	down	0.616287	0.0800549	1.02506	unchanged
Lmhp008763	LysoPE 16:1(2n isomer)*	否	0.0757545	452.28	311.26	452.277	451.27	C21H42NO7P	[M+H]+	Positive	Lipids	脂质	LPE	溶血磷脂酰乙醇胺	132000	105000	50800	429000	345000	206000	59300	42200	49200	1.76772	0.0572546	1.18626	up	-0.933387	0.191594	1.00491	unchanged	-1.76772	0.0572546	1.18626	down	-2.7011	0.0503661	1.22065	down	0.933387	0.191594	1.00491	unchanged	2.7011	0.0503661	1.22065	up
Lmhp008801	LysoPE 18:3	否	0.0719372	476.28	335.26	476.277	475.27	C23H42NO7P	[M+H]+	Positive	Lipids	脂质	LPE	溶血磷脂酰乙醇胺	41200	66700	40300	52900	51100	58000	31400	52000	55200	0.128448	0.651953	0.345471	unchanged	-0.0966182	0.793565	0.204222	unchanged	-0.128448	0.651953	0.345471	unchanged	-0.225067	0.407335	0.607411	unchanged	0.0966182	0.793565	0.204222	unchanged	0.225067	0.407335	0.607411	unchanged
Lmhp008833	LysoPC 16:1(2n isomer)*	否	-0.0322266	494.32	184.07	494.324	493.317	C24H48NO7P	[M+H]+	Positive	Lipids	脂质	LPC	溶血磷脂酰胆碱	152000	195000	99400	294000	204000	155000	87700	112000	125000	0.548746	0.243272	0.793003	unchanged	-0.45923	0.278064	0.828578	unchanged	-0.548746	0.243272	0.793003	unchanged	-1.00798	0.106361	1.06927	down	0.45923	0.278064	0.828578	unchanged	1.00798	0.106361	1.06927	up
Lmhp008885	LysoPE 15:0(2n isomer)*	否	0.0778193	440.28	299.26	440.277	439.27	C20H42NO7P	[M+H]+	Positive	Lipids	脂质	LPE	溶血磷脂酰乙醇胺	50000	26400	26000	124000	88300	54100	18100	17500	15000	1.37938	0.0988657	1.08417	up	-1.01701	0.159722	1.07827	down	-1.37938	0.0988657	1.08417	down	-2.39638	0.0701659	1.17676	down	1.01701	0.159722	1.07827	up	2.39638	0.0701659	1.17676	up
Lmhp009034	LysoPE 16:1	否	0.0757545	452.28	311.26	452.277	451.27	C21H42NO7P	[M+H]+	Positive	Lipids	脂质	LPE	溶血磷脂酰乙醇胺	135000	101000	49300	433000	328000	199000	63900	37900	47100	1.75055	0.0658051	1.16478	up	-0.938136	0.20306	0.966292	unchanged	-1.75055	0.0658051	1.16478	down	-2.68869	0.0556347	1.2054	down	0.938136	0.20306	0.966292	unchanged	2.68869	0.0556347	1.2054	up
Lmhp009187	LysoPE 15:0	否	0.0778193	440.28	299.26	440.277	439.27	C20H42NO7P	[M+H]+	Positive	Lipids	脂质	LPE	溶血磷脂酰乙醇胺	7260	10100	4910	9	5440	6100	9540	32900	18900	-0.947334	0.221725	0.817328	unchanged	1.46173	0.190471	1.00408	up	0.947334	0.221725	0.817328	unchanged	2.40906	0.125409	1.02819	up	-1.46173	0.190471	1.00408	down	-2.40906	0.125409	1.02819	down
Lmhp009190	2-Linoleoylglycerol-1,3-di-O-glucoside	否	-0.0485041	679.39	263.24	679.39	678.383	C33H58O14	[M+H]+	Positive	Lipids	脂质	Glycerol ester	甘油酯	65600	41500	40000	106000	72900	60000	36900	41900	25400	0.69961	0.143789	0.956134	unchanged	-0.497442	0.227579	0.876184	unchanged	-0.69961	0.143789	0.956134	unchanged	-1.19705	0.068361	1.13274	down	0.497442	0.227579	0.876184	unchanged	1.19705	0.068361	1.13274	up
Lmhp009368	LysoPC 22:6	否	0.059833	568.34	184.07	568.34	567.332	C30H50NO7P	[M+H]+	Positive	Lipids	脂质	LPC	溶血磷脂酰胆碱	1740	9	2250	12900	4370	4900	9	9	2200	2.4709	0.152861	1.00964	up	-0.85038	0.583632	0.41885	unchanged	-2.4709	0.152861	1.00964	down	-3.32128	0.129568	1.02413	down	0.85038	0.583632	0.41885	unchanged	3.32128	0.129568	1.02413	up
Lmhp009384	1-Linoleoylglycerol-2,3-di-O-glucoside	否	-0.0485041	679.39	263.24	679.39	678.383	C33H58O14	[M+H]+	Positive	Lipids	脂质	Glycerol ester	甘油酯	2140	9	9	8270	10300	10500	2820	2580	3570	3.75176	0.000874328	1.35034	up	2.05541	0.0690162	1.21555	up	-3.75176	0.000874328	1.35034	down	-1.69635	0.00491116	1.31518	down	-2.05541	0.0690162	1.21555	down	1.69635	0.00491116	1.31518	up
Lmhp009464	LysoPE 17:1(2n isomer)*	否	-0.0338888	466.29	325.27	466.293	465.286	C22H44NO7P	[M+H]+	Positive	Lipids	脂质	LPE	溶血磷脂酰乙醇胺	16100	10200	5840	41200	29700	29300	25300	12700	26600	1.64044	0.0115599	1.27026	up	1.00716	0.122627	1.0457	up	-1.64044	0.0115599	1.27026	down	-0.633276	0.115992	0.95663	unchanged	-1.00716	0.122627	1.0457	down	0.633276	0.115992	0.95663	unchanged
Lmhp009497	LysoPE 20:4	否	-0.0314599	502.29	361.27	502.293	501.286	C25H44NO7P	[M+H]+	Positive	Lipids	脂质	LPE	溶血磷脂酰乙醇胺	9	9	9	10400	8180	5500	3100	9	9	9.80066	0.0298272	1.30475	up	6.85152	0.42265	0.657063	unchanged	-9.80066	0.0298272	1.30475	down	-2.94914	0.0194221	1.20653	down	-6.85152	0.42265	0.657063	unchanged	2.94914	0.0194221	1.20653	up
Lmhp009526	2-α-Linolenoyl-glycerol-1-O-glucoside	否	0.0786489	515.32	261.22	515.321	514.314	C27H46O9	[M+H]+	Positive	Lipids	脂质	Glycerol ester	甘油酯	5700	4270	3410	13700	12300	8050	4760	5200	4690	1.34758	0.0414611	1.22267	up	0.130823	0.594685	0.432285	unchanged	-1.34758	0.0414611	1.22267	down	-1.21675	0.0613917	1.19369	down	-0.130823	0.594685	0.432285	unchanged	1.21675	0.0613917	1.19369	up
Lmhp009590	LysoPC 17:1	否	0.0668952	508.34	184.07	508.34	507.332	C25H50NO7P	[M+H]+	Positive	Lipids	脂质	LPC	溶血磷脂酰胆碱	120000	218000	74000	171000	173000	143000	45200	55700	52500	0.241277	0.619073	0.38062	unchanged	-1.42535	0.178846	1.04559	down	-0.241277	0.619073	0.38062	unchanged	-1.66662	0.00414544	1.32765	down	1.42535	0.178846	1.04559	up	1.66662	0.00414544	1.32765	up
Lmhp009682	LysoPC 22:5(2n isomer)*	否	-0.0281555	570.36	184.07	570.355	569.348	C30H52NO7P	[M+H]+	Positive	Lipids	脂质	LPC	溶血磷脂酰胆碱	3500	2990	9	11200	3570	2730	9	9	1980	1.42907	0.307087	0.73845	unchanged	-1.70166	0.316342	0.746938	unchanged	-1.42907	0.307087	0.73845	unchanged	-3.13073	0.189831	0.920019	unchanged	1.70166	0.316342	0.746938	unchanged	3.13073	0.189831	0.920019	unchanged
Lmhp009769	LysoPE 17:1	否	-0.0338888	466.29	325.27	466.293	465.286	C22H44NO7P	[M+H]+	Positive	Lipids	脂质	LPE	溶血磷脂酰乙醇胺	19000	9990	5000	43100	34600	37500	25000	11000	20100	1.76096	0.00844643	1.30448	up	0.72289	0.272505	0.787926	unchanged	-1.76096	0.00844643	1.30448	down	-1.03807	0.021748	1.21323	down	-0.72289	0.272505	0.787926	unchanged	1.03807	0.021748	1.21323	up
Lmhp009773	1-α-Linolenoyl-glycerol-3-O-glucoside	否	0.0786489	515.32	261.22	515.321	514.314	C27H46O9	[M+H]+	Positive	Lipids	脂质	Glycerol ester	甘油酯	2370	9	9	11800	5950	6240	3230	6430	8310	3.32856	0.0476182	1.20141	up	2.91172	0.0525265	1.23367	up	-3.32856	0.0476182	1.20141	down	-0.416843	0.454991	0.518198	unchanged	-2.91172	0.0525265	1.23367	down	0.416843	0.454991	0.518198	unchanged
Lmhp009802	LysoPE 20:3(2n isomer)*	否	0.0676843	504.31	363.29	504.308	503.301	C25H46NO7P	[M+H]+	Positive	Lipids	脂质	LPE	溶血磷脂酰乙醇胺	1220	9	9	6030	3430	3570	9	9	9	3.39575	0.026882	1.24965	up	-5.51891	0.42265	0.657158	unchanged	-3.39575	0.026882	1.24965	down	-8.91466	0.035913	1.2576	down	5.51891	0.42265	0.657158	unchanged	8.91466	0.035913	1.2576	up
Lmhp009890	LysoPC 20:3	否	-0.0293923	546.36	184.07	546.355	545.348	C28H52NO7P	[M+H]+	Positive	Lipids	脂质	LPC	溶血磷脂酰胆碱	23800	62500	31000	58200	36400	39100	12100	12200	10400	0.188796	0.715444	0.26966	unchanged	-1.7572	0.146108	1.11178	down	-0.188796	0.715444	0.26966	unchanged	-1.94599	0.0397478	1.24555	down	1.7572	0.146108	1.11178	up	1.94599	0.0397478	1.24555	up
Lmhp010040	LysoPE 20:3	否	0.0676843	504.31	363.29	504.308	503.301	C25H46NO7P	[M+H]+	Positive	Lipids	脂质	LPE	溶血磷脂酰乙醇胺	9	1810	1360	7270	3450	4860	9	9	9	2.29305	0.0470265	1.1869	up	-6.87947	0.191699	1.02324	down	-2.29305	0.0470265	1.1869	down	-9.17252	0.0432942	1.23977	down	6.87947	0.191699	1.02324	up	9.17252	0.0432942	1.23977	up
Lmhp010099	LysoPC 22:5	否	-0.0281555	570.36	184.07	570.355	569.348	C30H52NO7P	[M+H]+	Positive	Lipids	脂质	LPC	溶血磷脂酰胆碱	3670	3070	1990	9240	5730	5400	2480	1380	2860	1.22239	0.0717461	1.14326	up	-0.37752	0.369437	0.66344	unchanged	-1.22239	0.0717461	1.14326	down	-1.59991	0.0524888	1.17043	down	0.37752	0.369437	0.66344	unchanged	1.59991	0.0524888	1.17043	up
Lmhp010190	LysoPC 18:1(2n isomer)*	否	-0.0307428	522.36	184.07	522.355	521.348	C26H52NO7P	[M+H]+	Positive	Lipids	脂质	LPC	溶血磷脂酰胆碱	6530000	9840000	9440000	7460000	6340000	5870000	3330000	5490000	3260000	-0.391933	0.178801	0.922612	unchanged	-1.09531	0.0275609	1.28348	down	0.391933	0.178801	0.922612	unchanged	-0.703377	0.0531267	1.11176	unchanged	1.09531	0.0275609	1.28348	up	0.703377	0.0531267	1.11176	unchanged
Lmhp010334	2-Linoleoylglycerol-1-O-glucoside	否	-0.0184303	517.34	263.24	517.337	516.33	C27H48O9	[M+H]+	Positive	Lipids	脂质	Glycerol ester	甘油酯	10500	8690	7890	27700	18700	16600	11400	18100	15000	1.21812	0.065699	1.19556	up	0.716578	0.0800493	1.19323	unchanged	-1.21812	0.065699	1.19556	down	-0.501546	0.208564	0.834899	unchanged	-0.716578	0.0800493	1.19323	unchanged	0.501546	0.208564	0.834899	unchanged
Lmhp010514	LysoPE 20:2(2n isomer)*	否	-0.0314628	506.32	365.31	506.324	505.317	C25H48NO7P	[M+H]+	Positive	Lipids	脂质	LPE	溶血磷脂酰乙醇胺	7980	5680	24100	5320	3540	5590	26800	66600	56800	-1.38579	0.311489	0.766623	unchanged	1.99195	0.0698605	1.1981	up	1.38579	0.311489	0.766623	unchanged	3.37774	0.0630155	1.19256	up	-1.99195	0.0698605	1.1981	down	-3.37774	0.0630155	1.19256	down
Lmhp010515	LysoPC 17:0(2n isomer)*	否	-0.0314656	510.36	184.07	510.355	509.348	C25H52NO7P	[M+H]+	Positive	Lipids	脂质	LPC	溶血磷脂酰胆碱	18400	18300	14000	30900	23800	19000	6200	8850	10900	0.539679	0.144067	0.989226	unchanged	-0.966251	0.0143944	1.32356	unchanged	-0.539679	0.144067	0.989226	unchanged	-1.50593	0.0308744	1.22302	down	0.966251	0.0143944	1.32356	unchanged	1.50593	0.0308744	1.22302	up
Lmhp010573	1-Linoleoylglycerol-3-O-glucoside	否	-0.0184303	517.34	263.24	517.337	516.33	C27H48O9	[M+H]+	Positive	Lipids	脂质	Glycerol ester	甘油酯	3970	3830	3490	6780	7950	4090	2420	5310	5880	0.737221	0.157263	1.01917	unchanged	0.269622	0.546222	0.494839	unchanged	-0.737221	0.157263	1.01917	unchanged	-0.4676	0.329914	0.6545	unchanged	-0.269622	0.546222	0.494839	unchanged	0.4676	0.329914	0.6545	unchanged
Lmhp010757	LysoPE 20:2	否	-0.0314628	506.32	365.31	506.324	505.317	C25H48NO7P	[M+H]+	Positive	Lipids	脂质	LPE	溶血磷脂酰乙醇胺	9460	6490	22800	5500	5320	5490	29700	58100	54100	-1.24844	0.274361	0.826532	unchanged	1.87261	0.0400872	1.26374	up	1.24844	0.274361	0.826532	unchanged	3.12105	0.0421228	1.24257	up	-1.87261	0.0400872	1.26374	down	-3.12105	0.0421228	1.24257	down
Lmhp010908	LysoPC 19:1	否	0.06316	536.37	184.07	536.371	535.364	C27H54NO7P	[M+H]+	Positive	Lipids	脂质	LPC	溶血磷脂酰胆碱	243000	305000	150000	376000	291000	205000	153000	210000	182000	0.321101	0.434778	0.550221	unchanged	-0.356971	0.378562	0.690402	unchanged	-0.321101	0.434778	0.550221	unchanged	-0.678072	0.147795	0.976214	unchanged	0.356971	0.378562	0.690402	unchanged	0.678072	0.147795	0.976214	unchanged
Lmhp011388	2-α-Linolenoyl-glycerol*	否	-0.102053	353.27	261.22	353.269	352.261	C21H36O4	[M+H]+	Positive	Lipids	脂质	Glycerol ester	甘油酯	13400	14000	7950	15400	10600	6630	2750	8230	5340	-0.115511	0.790876	0.195651	unchanged	-1.11507	0.0658737	1.15562	down	0.115511	0.790876	0.195651	unchanged	-0.999558	0.156727	0.908117	unchanged	1.11507	0.0658737	1.15562	up	0.999558	0.156727	0.908117	unchanged
Lmhp011562	1-α-Linolenoyl-glycerol	否	-0.102053	353.27	261.22	353.269	352.261	C21H36O4	[M+H]+	Positive	Lipids	脂质	Glycerol ester	甘油酯	24400	26200	14600	17200	15700	10200	3190	5430	6030	-0.597184	0.169711	0.914907	unchanged	-2.15397	0.036691	1.34498	down	0.597184	0.169711	0.914907	unchanged	-1.55679	0.0327906	1.21471	down	2.15397	0.036691	1.34498	up	1.55679	0.0327906	1.21471	up
Lmhp012042	2-Linoleoylglycerol	否	0.039078	355.28	263.24	355.284	354.277	C21H38O4	[M+H]+	Positive	Lipids	脂质	Glycerol ester	甘油酯	465000	487000	283000	452000	414000	283000	78700	108000	113000	-0.104132	0.746499	0.237831	unchanged	-2.04292	0.0373168	1.35457	down	0.104132	0.746499	0.237831	unchanged	-1.93879	0.0269726	1.26605	down	2.04292	0.0373168	1.35457	up	1.93879	0.0269726	1.26605	up
Lmhp112042	1-Linoleoylglycerol*	否	0.039078	355.28	263.24	355.284	354.277	C21H38O4	[M+H]+	Positive	Lipids	脂质	Glycerol ester	甘油酯	145000	141000	125000	183000	180000	145000	29600	52800	51700	0.30569	0.100138	1.05721	unchanged	-1.61583	0.000841427	1.43764	down	-0.30569	0.100138	1.05721	unchanged	-1.92152	0.00210092	1.31527	down	1.61583	0.000841427	1.43764	up	1.92152	0.00210092	1.31527	up
Lmjp002461	Quercetin-3-O-neohesperidoside*	否	0.0633314	611.16	303.05	611.161	610.153	C27H30O16	[M+H]+	Positive	Flavonoids	黄酮	Flavonols	黄酮醇	39500000	9490000	26600000	668000	2460000	1950000	365000	279000	665000	-3.89586	0.113315	1.11138	down	-5.85166	0.104269	1.20216	down	3.89586	0.113315	1.11138	up	-1.9558	0.136792	1.01887	down	5.85166	0.104269	1.20216	up	1.9558	0.136792	1.01887	up
Lmjp002764	Umckalin (7-hydroxy-5,6-dimethoxycoumarin)	否	0.000727183	223.06	190.03	223.06	222.053	C11H10O5	[M+H]+	Positive	Lignans and Coumarins	木脂素和香豆素	Coumarins	香豆素	151000	74700	419000	1150000	555000	521000	180000	346000	143000	1.78775	0.105819	1.0443	up	0.0533782	0.950775	0.0494431	unchanged	-1.78775	0.105819	1.0443	down	-1.73438	0.115988	1.04213	down	-0.0533782	0.950775	0.0494431	unchanged	1.73438	0.115988	1.04213	up
Lmjp002867	Kaempferol-3-O-neohesperidoside	否	-0.0784232	595.17	287.05	595.166	594.158	C27H30O15	[M+H]+	Positive	Flavonoids	黄酮	Flavonols	黄酮醇	1230000	378000	987000	220000	544000	1040000	65600	53900	125000	-0.524535	0.490922	0.489504	unchanged	-3.40783	0.0895183	1.23192	down	0.524535	0.490922	0.489504	unchanged	-2.88329	0.159976	0.992594	unchanged	3.40783	0.0895183	1.23192	up	2.88329	0.159976	0.992594	unchanged
Lmjp002906	Rhamnetin-3-O-Glucoside	否	-0.00534222	479.12	317.07	479.118	478.111	C22H22O12	[M+H]+	Positive	Flavonoids	黄酮	Flavonols	黄酮醇	5000000	1010000	10500000	355000	3780000	855000	524000	788000	2440000	-1.72623	0.296868	0.75413	unchanged	-2.13761	0.259568	0.884729	unchanged	1.72623	0.296868	0.75413	unchanged	-0.41138	0.75742	0.224271	unchanged	2.13761	0.259568	0.884729	unchanged	0.41138	0.75742	0.224271	unchanged
Lmjp003044	Isorhamnetin-3-O-Glucoside	否	-0.00534222	479.12	317.06	479.118	478.111	C22H22O12	[M+H]+	Positive	Flavonoids	黄酮	Flavonols	黄酮醇	769000	719000	1120000	586000	1710000	2820000	11400000	9960000	12200000	0.972072	0.323405	0.742973	unchanged	3.68573	0.00306156	1.45695	up	-0.972072	0.323405	0.742973	unchanged	2.71365	0.000499619	1.32498	up	-3.68573	0.00306156	1.45695	down	-2.71365	0.000499619	1.32498	down
Lmjp003295	6-Methoxykaempferol-3-O-glucoside	否	-0.00534222	479.12	317.07	479.118	478.111	C22H22O12	[M+H]+	Positive	Flavonoids	黄酮	Flavonoid	黄酮	6270000	1920000	7290000	284000	3700000	1430000	736000	850000	1800000	-1.51564	0.171688	0.90789	unchanged	-2.19275	0.128852	1.12788	down	1.51564	0.171688	0.90789	unchanged	-0.677113	0.577879	0.410477	unchanged	2.19275	0.128852	1.12788	up	0.677113	0.577879	0.410477	unchanged
Lmjp003731	3,4-O-Dicaffeoylquinic Acid Methyl Ester	否	-0.00506041	531.15	177.06	531.15	530.142	C26H26O12	[M+H]+	Positive	Phenolic acids	酚酸类	Phenolic acids	酚酸类	320000	552000	289000	11000000	12800000	14400000	947000	88500	208000	5.04013	0.00598195	1.36656	up	0.0990385	0.929681	0.0717276	unchanged	-5.04013	0.00598195	1.36656	down	-4.94109	0.00395203	1.33159	down	-0.0990385	0.929681	0.0717276	unchanged	4.94109	0.00395203	1.33159	up
Lmjp003822	3,5-Dicaffeoylquinic Acid Methyl Ester	否	-0.00506041	531.15	177.06	531.15	530.142	C26H26O12	[M+H]+	Positive	Phenolic acids	酚酸类	Phenolic acids	酚酸类	281000	258000	198000	7060000	12900000	12100000	647000	23800	77800	5.44297	0.0292917	1.30597	up	0.0225304	0.986344	0.0141596	unchanged	-5.44297	0.0292917	1.30597	down	-5.42044	0.0281206	1.27296	down	-0.0225304	0.986344	0.0141596	unchanged	5.42044	0.0281206	1.27296	up
Lmjp004702	2',4'-Dihydroxy-6'-methoxyacetophenone	否	0.0807459	183.07	137.06	183.065	182.058	C9H10O4	[M+H]+	Positive	Phenolic acids	酚酸类	Phenolic acids	酚酸类	9	9	6330	9	3870	9	9	9	9	-0.707274	0.759733	0.226513	unchanged	-7.8772	0.42265	0.656328	unchanged	0.707274	0.759733	0.226513	unchanged	-7.16993	0.42265	0.603665	unchanged	7.8772	0.42265	0.656328	unchanged	7.16993	0.42265	0.603665	unchanged
Lmln001195	Picein (4-Acetylphenyl-glucoside)	否	0.0791157	297.1	135.07	297.098	298.105	C14H18O7	[M-H]-	Negative	Phenolic acids	酚酸类	Phenolic acids	酚酸类	4010	9500	1150	11300	9390	9110	11400	8130	3000	1.02343	0.168255	0.97369	unchanged	0.619962	0.490671	0.520151	unchanged	-1.02343	0.168255	0.97369	unchanged	-0.403465	0.428687	0.581165	unchanged	-0.619962	0.490671	0.520151	unchanged	0.403465	0.428687	0.581165	unchanged
Lmln010063	2,6-Di-t-butylphenol	否	-6.76992	205.16	189.13	205.16	206.167	C14H22O	[M-H]-	Negative	Phenolic acids	酚酸类	Phenolic acids	酚酸类	1560000	1700000	1650000	2000000	1650000	1960000	1170000	1020000	1010000	0.192278	0.158751	0.973547	unchanged	-0.617651	0.00123996	1.43118	unchanged	-0.192278	0.158751	0.973547	unchanged	-0.809929	0.00848882	1.29129	unchanged	0.617651	0.00123996	1.43118	unchanged	0.809929	0.00848882	1.29129	unchanged
Lmlp012720	Dibutyl phthalate	否	-4.96351	279.16	149.02	279.159	278.152	C16H22O4	[M+H]+	Positive	Phenolic acids	酚酸类	Phenolic acids	酚酸类	17400000	22900000	19400000	21400000	16200000	17600000	17800000	14500000	20900000	-0.113063	0.538991	0.440524	unchanged	-0.166305	0.427188	0.594365	unchanged	0.113063	0.538991	0.440524	unchanged	-0.053242	0.796491	0.184601	unchanged	0.166305	0.427188	0.594365	unchanged	0.053242	0.796491	0.184601	unchanged
Lmmn000774	Dihydrocaffeoylglucose	否	0.12883	343.1	181.05	343.103	344.111	C15H20O9	[M-H]-	Negative	Phenolic acids	酚酸类	Phenolic acids	酚酸类	212000	219000	456000	79700	80300	88000	101000	130000	80500	-1.83859	0.117157	1.10486	down	-1.5097	0.135126	1.11924	down	1.83859	0.117157	1.10486	up	0.328892	0.276661	0.791938	unchanged	1.5097	0.135126	1.11924	up	-0.328892	0.276661	0.791938	unchanged
Lmmn000806	Dimethylmalonic acid	否	0.13496	131.03	87.05	131.035	132.042	C5H8O4	[M-H]-	Negative	Organic acids	有机酸	Organic acids	有机酸	16400	14100	24300	72000	67800	105000	57800	82100	79400	2.15936	0.0264446	1.29215	up	2.00066	0.0104652	1.40628	up	-2.15936	0.0264446	1.29215	down	-0.158698	0.582822	0.390634	unchanged	-2.00066	0.0104652	1.40628	down	0.158698	0.582822	0.390634	unchanged
Lmmn001294	Koaburaside	否	0.133499	331.1	153.02	331.103	332.111	C14H20O9	[M-H]-	Negative	Phenolic acids	酚酸类	Phenolic acids	酚酸类	691000	585000	533000	72300	115000	89500	32600	24900	56700	-2.70828	0.00544086	1.35997	down	-3.98556	0.00514145	1.44881	down	2.70828	0.00544086	1.35997	up	-1.27728	0.0285387	1.1684	down	3.98556	0.00514145	1.44881	up	1.27728	0.0285387	1.1684	up
Lmmn001643	2-Hydroxycinnamic acid	否	0.198136	163.04	119.05	163.04	164.047	C9H8O3	[M-H]-	Negative	Organic acids	有机酸	Organic acids	有机酸	71500	108000	182000	224000	198000	198000	121000	52200	73900	0.778273	0.10924	1.09104	unchanged	-0.548901	0.386002	0.653782	unchanged	-0.778273	0.10924	1.09104	unchanged	-1.32717	0.0145512	1.2718	down	0.548901	0.386002	0.653782	unchanged	1.32717	0.0145512	1.2718	up
Lmmn003323	2-Hydroxyhexadecanoic acid	否	2.32842	271.23	225.22	271.228	272.235	C16H32O3	[M-H]-	Negative	Organic acids	有机酸	Organic acids	有机酸	1890000	3290000	4630000	2010000	1580000	1350000	3590000	2410000	2470000	-0.989742	0.170653	0.976803	unchanged	-0.211891	0.647629	0.361182	unchanged	0.989742	0.170653	0.976803	unchanged	0.777851	0.0726603	1.0899	unchanged	0.211891	0.647629	0.361182	unchanged	-0.777851	0.0726603	1.0899	unchanged
Lmmn004912	Quercetin-3-O-methyl ether	否	-0.0834864	315.05	271.02	315.051	316.058	C16H12O7	[M-H]-	Negative	Flavonoids	黄酮	Flavonols	黄酮醇	30000	69000	98300	30300	14500	22300	7280	5880	9	-1.55601	0.153653	1.01039	down	-3.90517	0.0882606	1.23219	down	1.55601	0.153653	1.01039	up	-2.34917	0.0403901	1.1752	down	3.90517	0.0882606	1.23219	up	2.34917	0.0403901	1.1752	up
Lmmp002463	Sexangularetin-3-O-glucoside-7-O-rhamnoside	否	-0.817944	625.18	317.07	625.176	624.169	C28H32O16	[M+H]+	Positive	Flavonoids	黄酮	Flavonols	黄酮醇	38800000	10400000	43200000	2450000	35100000	7780000	6470000	6420000	15000000	-1.02743	0.337732	0.661147	unchanged	-1.72814	0.16417	1.04246	down	1.02743	0.337732	0.661147	unchanged	-0.700718	0.628878	0.35993	unchanged	1.72814	0.16417	1.04246	up	0.700718	0.628878	0.35993	unchanged
Lmmp002755	Quercetin-7-O-rutinoside-4'-O-glucoside	否	-4.50681	773.21	303.05	773.213	772.206	C33H40O21	[M+H]+	Positive	Flavonoids	黄酮	Flavonols	黄酮醇	135000	16700	37200	9	9	9	9	9	9	-12.7724	0.22669	0.903402	unchanged	-12.7724	0.22669	0.959502	unchanged	12.7724	0.22669	0.903402	unchanged	0	1	0	unchanged	12.7724	0.22669	0.959502	unchanged	0	1	0	unchanged
Lmmp003817	Kaempferol-3-O-(6''-malonyl)glucoside	否	-0.0594248	535.11	287.05	535.108	534.101	C24H22O14	[M+H]+	Positive	Flavonoids	黄酮	Flavonols	黄酮醇	295000	270000	133000	164000	198000	511000	122000	77100	207000	0.322755	0.665861	0.323501	unchanged	-0.781392	0.203308	0.897035	unchanged	-0.322755	0.665861	0.323501	unchanged	-1.10415	0.292391	0.748182	unchanged	0.781392	0.203308	0.897035	unchanged	1.10415	0.292391	0.748182	unchanged
Lmpp003662	Delphinidin-3-O-(6''-O-p-coumaroyl)glucoside	否	0	611.14	303.05	611.139	611.14	C30H27O14+	[M]+	Positive	Flavonoids	黄酮	Anthocyanins	花青素	42200000	9480000	26800000	726000	2650000	2230000	414000	274000	667000	-3.80728	0.123322	1.09087	down	-5.85596	0.112722	1.18342	down	3.80728	0.123322	1.09087	up	-2.04868	0.131217	1.03337	down	5.85596	0.112722	1.18342	up	2.04868	0.131217	1.03337	up
Lmqn000780	Uridine 5'-diphospho-N-acetylglucosamine	否	2.48607	606.08	384.98	606.074	607.082	C17H27N3O17P2	[M-H]-	Negative	Alkaloids	生物碱	Alkaloids	生物碱	52000	37700	24800	85700	80100	62300	64500	49400	56200	0.994319	0.0234806	1.20847	unchanged	0.571036	0.127487	1.05429	unchanged	-0.994319	0.0234806	1.20847	unchanged	-0.423283	0.0932881	1.02423	unchanged	-0.571036	0.127487	1.05429	unchanged	0.423283	0.0932881	1.02423	unchanged
Lmqn001932	Syringaresinol-4'-O-glucoside	否	-0.025534	579.21	417.16	579.208	580.216	C28H36O13	[M-H]-	Negative	Lignans and Coumarins	木脂素和香豆素	Lignans	木脂素	372000	280000	294000	40900	448000	198000	28500	112000	38900	-0.46174	0.545449	0.46249	unchanged	-2.39866	0.00283703	1.40557	down	0.46174	0.545449	0.46249	unchanged	-1.93692	0.287786	0.771551	unchanged	2.39866	0.00283703	1.40557	up	1.93692	0.287786	0.771551	unchanged
Lmqn008288	3-Hydroxyoctadecanoic Acid	否	-1.23169	299.26	299.26	299.259	300.267	C18H36O3	[M-H]-	Negative	Lipids	脂质	Free fatty acids	游离脂肪酸	816000	668000	662000	943000	856000	970000	890000	740000	883000	0.367715	0.0329372	1.19364	unchanged	0.227761	0.156328	0.965201	unchanged	-0.367715	0.0329372	1.19364	unchanged	-0.139954	0.234214	0.784171	unchanged	-0.227761	0.156328	0.965201	unchanged	0.139954	0.234214	0.784171	unchanged
Lmqp000329	5-Aminoimidazole ribonucleotide	否	9.75168	296.07	104.11	296.064	295.056	C8H14N3O7P	[M+H]+	Positive	Nucleotides and derivatives	核苷酸及其衍生物	Nucleotides and derivatives	核苷酸及其衍生物	166000	362000	87000	75300	379000	156000	432000	652000	816000	-0.0110678	0.990391	0.0101676	unchanged	1.62734	0.0405376	1.23455	up	0.0110678	0.990391	0.0101676	unchanged	1.63841	0.042257	1.12221	up	-1.62734	0.0405376	1.23455	down	-1.63841	0.042257	1.12221	down
Lmqp000873	Succinic anhydride	否	-9.11091	101.02	55.02	101.023	100.018	C4H4O3	[M+H]+	Positive	Organic acids	有机酸	Organic acids	有机酸	138000	107000	145000	166000	167000	155000	152000	164000	139000	0.323407	0.0956785	1.10624	unchanged	0.222392	0.203526	0.910426	unchanged	-0.323407	0.0956785	1.10624	unchanged	-0.101015	0.269903	0.75319	unchanged	-0.222392	0.203526	0.910426	unchanged	0.101015	0.269903	0.75319	unchanged
Lmrj001698	L-Seryl-L-Isoleucine	否	3.04158	219.13	60.04	219.134	218.127	C9H18N2O4	[M+H]+	Positive	Amino acids and derivatives	氨基酸及其衍生物	Amino acids and derivatives	氨基酸及其衍生物	12400	16100	20600	24600	21600	19700	17200	21100	10900	0.424555	0.128297	0.984503	unchanged	0.00293529	0.993443	0.00668196	unchanged	-0.424555	0.128297	0.984503	unchanged	-0.42162	0.193774	0.870766	unchanged	-0.00293529	0.993443	0.00668196	unchanged	0.42162	0.193774	0.870766	unchanged
Lmrj002087	L-Isoleucyl-L-Aspartate	否	-0.194651	247.13	86.09	247.129	246.121	C10H18N2O5	[M+H]+	Positive	Amino acids and derivatives	氨基酸及其衍生物	Amino acids and derivatives	氨基酸及其衍生物	24500	72100	20800	97800	116000	95600	32000	61200	68600	1.39804	0.0460846	1.20972	up	0.462779	0.504514	0.510614	unchanged	-1.39804	0.0460846	1.20972	down	-0.935262	0.0282705	1.19515	unchanged	-0.462779	0.504514	0.510614	unchanged	0.935262	0.0282705	1.19515	unchanged
Lmrn002746	2-Hydroxy-4-methylpentanoic acid	否	0.245483	131.07	85.07	131.071	132.079	C6H12O3	[M-H]-	Negative	Organic acids	有机酸	Organic acids	有机酸	9	9	6360	14100	8810	42400	8740	20100	46500	3.35613	0.19642	0.939201	unchanged	3.56224	0.172312	1.04389	up	-3.35613	0.19642	0.939201	unchanged	0.206112	0.837684	0.146715	unchanged	-3.56224	0.172312	1.04389	down	-0.206112	0.837684	0.146715	unchanged
Lmrn003000	2-Hydroxy-3-phenylpropanoic acid	否	-0.107601	165.06	103.06	165.056	166.063	C9H10O3	[M-H]-	Negative	Organic acids	有机酸	Organic acids	有机酸	33000	21600	30100	60900	148000	228000	486000	101000	922000	2.36687	0.134744	1.06807	up	4.15509	0.183217	1.03934	up	-2.36687	0.134744	1.06807	down	1.78822	0.268667	0.801654	unchanged	-4.15509	0.183217	1.03934	down	-1.78822	0.268667	0.801654	unchanged
Lmsn002815	Kaempferol-3-O-rutinoside(Nicotiflorin)*	否	0.0103916	593.15	285.04	593.151	594.158	C27H30O15	[M-H]-	Negative	Flavonoids	黄酮	Flavonoid	黄酮	282000	79500	172000	44400	124000	285000	11900	15100	31400	-0.234704	0.786186	0.198363	unchanged	-3.19145	0.112243	1.17905	down	0.234704	0.786186	0.198363	unchanged	-2.95674	0.203118	0.917456	unchanged	3.19145	0.112243	1.17905	up	2.95674	0.203118	0.917456	unchanged
Lmtn002565	1-O-Vanilloyl-D-Glucose	否	67.4372	329.11	167.03	329.088	330.095	C14H18O9	[M-H]-	Negative	Phenolic acids	酚酸类	Phenolic acids	酚酸类	25200	46600	43500	37800	59700	70000	66500	14700	27000	0.538769	0.216097	0.829735	unchanged	-0.091692	0.898935	0.101906	unchanged	-0.538769	0.216097	0.829735	unchanged	-0.630461	0.352258	0.641786	unchanged	0.091692	0.898935	0.101906	unchanged	0.630461	0.352258	0.641786	unchanged
Lmtn003096	(-)-Secoisolariciresinol 4-O-glucoside	否	-16.2182	523.21	361.14	523.218	524.226	C26H36O11	[M-H]-	Negative	Lignans and Coumarins	木脂素和香豆素	Lignans	木脂素	857000	496000	1170000	4370000	4710000	8140000	1060000	683000	929000	2.77087	0.0521136	1.23907	up	0.0827798	0.837992	0.162649	unchanged	-2.77087	0.0521136	1.23907	down	-2.68809	0.0553504	1.2078	down	-0.0827798	0.837992	0.162649	unchanged	2.68809	0.0553504	1.2078	up
Lmyp003139	Quercetin-3-O-(6''-galloyl)galactoside	否	-0.0179901	617.11	153.02	617.114	616.106	C28H24O16	[M+H]+	Positive	Flavonoids	黄酮	Flavonols	黄酮醇	7170	9400	6060	6070	9	2980	9	9	9	-1.32081	0.105356	1.03521	down	-9.71106	0.0165693	1.42172	down	1.32081	0.105356	1.03521	up	-8.39025	0.227463	0.880175	unchanged	9.71106	0.0165693	1.42172	up	8.39025	0.227463	0.880175	unchanged
Lmyp003951	3-Hydroxy-1-(4-hydroxy-3,5-dimethoxyphenyl)propan-1-one	否	0.000149392	227.09	181.09	227.091	226.084	C11H14O5	[M+H]+	Positive	Phenolic acids	酚酸类	Phenolic acids	酚酸类	42400	11800	15700	13000	14600	4310	23500	16800	19500	-1.13128	0.31803	0.733059	unchanged	-0.225147	0.761991	0.248501	unchanged	1.13128	0.31803	0.733059	unchanged	0.906137	0.0811938	1.05121	unchanged	0.225147	0.761991	0.248501	unchanged	-0.906137	0.0811938	1.05121	unchanged
Lmyp004444	Tricin-4'-methylether-3'-O-glucoside	否	-0.84021	479.12	317.06	479.118	478.111	C22H22O12	[M+H]+	Positive	Flavonoids	黄酮	Flavonols	黄酮醇	4930000	1350000	8530000	311000	6870000	680000	469000	874000	1880000	-0.913787	0.479074	0.502594	unchanged	-2.2001	0.199673	0.990102	unchanged	0.913787	0.479074	0.502594	unchanged	-1.28631	0.545154	0.453268	unchanged	2.2001	0.199673	0.990102	unchanged	1.28631	0.545154	0.453268	unchanged
Lmzn006284	2α-Hydroxyursolic acid	否	4.49008	471.35	471.35	471.348	472.355	C30H48O4	[M-H]-	Negative	Terpenoids	萜类	Triterpene	三萜	9	9	9	86500	58900	59600	439000	603000	662000	12.8904	0.0172273	1.33746	up	15.9456	0.0135156	1.43012	up	-12.8904	0.0172273	1.33746	down	3.05523	0.0159697	1.30317	up	-15.9456	0.0135156	1.43012	down	-3.05523	0.0159697	1.30317	down
MA10039492	Dehydroascorbic acid	否	1.37859	173.01	71.03	173.009	174.016	C6H6O6	[M-H]-	Negative	Others	其它类	Vitamin	维生素	304000	306000	646000	640000	610000	745000	883000	960000	863000	0.667552	0.151777	0.988563	unchanged	1.10733	0.0435817	1.32157	up	-0.667552	0.151777	0.988563	unchanged	0.439773	0.0117139	1.24169	unchanged	-1.10733	0.0435817	1.32157	down	-0.439773	0.0117139	1.24169	unchanged
MA10039641	Lactobiose	否	1.3629	341.11	89.02	341.109	342.116	C12H22O11	[M-H]-	Negative	Others	其它类	Saccharides and Alcohols	糖及醇类	2040000	1450000	2440000	4050000	2860000	5240000	2650000	2490000	4280000	1.03485	0.07818	1.12454	up	0.667695	0.168283	0.988281	unchanged	-1.03485	0.07818	1.12454	down	-0.367157	0.367998	0.612183	unchanged	-0.667695	0.168283	0.988281	unchanged	0.367157	0.367998	0.612183	unchanged
ML10172161	Hydroxypyruvic acid	否	-1.76875	103	59.01	103.004	104.011	C3H4O4	[M-H]-	Negative	Organic acids	有机酸	Organic acids	有机酸	1430000	1880000	1700000	1700000	1260000	1010000	359000	828000	554000	-0.335672	0.233945	0.809749	unchanged	-1.52489	0.00448587	1.38823	down	0.335672	0.233945	0.809749	unchanged	-1.18922	0.0450148	1.12913	down	1.52489	0.00448587	1.38823	up	1.18922	0.0450148	1.12913	up
ML10181668	Cycloleucine	否	-1.96036	130.09	84.08	130.086	129.079	C6H11NO2	[M+H]+	Positive	Amino acids and derivatives	氨基酸及其衍生物	Amino acids and derivatives	氨基酸及其衍生物	246000	247000	65600	1380000	1470000	1580000	421000	537000	486000	2.98742	0.000103745	1.37236	up	1.37018	0.0215365	1.33041	up	-2.98742	0.000103745	1.37236	down	-1.61724	0.000452322	1.33764	down	-1.37018	0.0215365	1.33041	down	1.61724	0.000452322	1.33764	up
mws0001	L-Asparagine	是	0.0109414	133.06	74	133.061	132.054	C4H8N2O3	[M+H]+	Positive	Amino acids and derivatives	氨基酸及其衍生物	Amino acids and derivatives	氨基酸及其衍生物	5890000	4090000	2300000	1130000	1590000	911000	3660000	2620000	3190000	-1.75787	0.103627	1.11676	down	-0.374874	0.465355	0.585306	unchanged	1.75787	0.103627	1.11676	up	1.383	0.00844624	1.26532	up	0.374874	0.465355	0.585306	unchanged	-1.383	0.00844624	1.26532	down
mws0005	Tryptamine	是	0.0321914	161.11	144	161.107	160.1	C10H12N2	[M+H]+	Positive	Alkaloids	生物碱	Plumerane	吲哚类生物碱	45200	37900	33300	19000	28400	29200	4950	9870	19000	-0.603675	0.0498526	1.12387	unchanged	-1.78314	0.00745467	1.36833	down	0.603675	0.0498526	1.12387	unchanged	-1.17947	0.0563958	1.08611	down	1.78314	0.00745467	1.36833	up	1.17947	0.0563958	1.08611	up
mws0009	Coniferaldehyde	是	-0.0591872	179.07	91	179.07	178.063	C10H10O3	[M+H]+	Positive	Phenolic acids	酚酸类	Phenolic acids	酚酸类	38100	49700	62200	31300	34500	30000	23900	22600	23100	-0.646865	0.117027	1.0888	unchanged	-1.1078	0.0608779	1.30308	down	0.646865	0.117027	1.0888	unchanged	-0.460938	0.0167537	1.28614	unchanged	1.1078	0.0608779	1.30308	up	0.460938	0.0167537	1.28614	unchanged
mws0014	Ferulic acid	是	-0.167726	193.05	134.01	193.051	194.058	C10H10O4	[M-H]-	Negative	Phenolic acids	酚酸类	Phenolic acids	酚酸类	521000	364000	5470000	1970000	938000	1400000	569000	774000	1200000	-0.560874	0.725332	0.271043	unchanged	-1.32136	0.528212	0.517143	unchanged	0.560874	0.725332	0.271043	unchanged	-0.760487	0.183291	0.866058	unchanged	1.32136	0.528212	0.517143	unchanged	0.760487	0.183291	0.866058	unchanged
mws0018	Spermine	是	0.0183428	203.22	83	203.223	202.216	C10H26N4	[M+H]+	Positive	Alkaloids	生物碱	Phenolamine	酚胺	40800000	43200000	48600000	44500000	43900000	47200000	46100000	47800000	44900000	0.0322764	0.720287	0.269963	unchanged	0.0659268	0.472178	0.570384	unchanged	-0.0322764	0.720287	0.269963	unchanged	0.0336504	0.465266	0.506257	unchanged	-0.0659268	0.472178	0.570384	unchanged	-0.0336504	0.465266	0.506257	unchanged
mws0024	Gallic acid	是	0.0185137	169.01	125	169.014	170.022	C7H6O5	[M-H]-	Negative	Tannins	鞣质	Tannin	鞣质	71600	32700	9	9	43900	52100	67900	85100	104000	-0.119622	0.921451	0.0730239	unchanged	1.3009	0.11693	1.08596	up	0.119622	0.921451	0.0730239	unchanged	1.42053	0.0590107	1.09682	up	-1.3009	0.11693	1.08596	down	-1.42053	0.0590107	1.09682	down
mws0027	Syringic acid	是	0.0152289	197.05	123	197.046	198.053	C9H10O5	[M-H]-	Negative	Phenolic acids	酚酸类	Phenolic acids	酚酸类	10600	8520	7480	9	9	9	7570	7370	4190	-9.94425	0.0105528	1.35511	down	-0.475589	0.158418	0.965552	unchanged	9.94425	0.0105528	1.35511	up	9.46866	0.0283138	1.27632	up	0.475589	0.158418	0.965552	unchanged	-9.46866	0.0283138	1.27632	down
mws0028	Vanillic acid	是	-0.0138624	167.03	108.02	167.035	168.042	C8H8O4	[M-H]-	Negative	Phenolic acids	酚酸类	Phenolic acids	酚酸类	36100	30800	55800	57800	62200	55900	51500	48700	32600	0.51962	0.138133	1.03768	unchanged	0.11412	0.745035	0.253786	unchanged	-0.51962	0.138133	1.03768	unchanged	-0.4055	0.124406	1.02331	unchanged	-0.11412	0.745035	0.253786	unchanged	0.4055	0.124406	1.02331	unchanged
mws0045	Quercetin-3-O-rhamnoside(Quercitrin)	是	-0.0175367	449.11	303.05	449.108	448.101	C21H20O11	[M+H]+	Positive	Flavonoids	黄酮	Flavonols	黄酮醇	4670000	75800	340000	6530	9350	10400	9	9	9	-7.59637	0.374959	0.68147	unchanged	-17.5232	0.372989	0.726789	unchanged	7.59637	0.374959	0.68147	unchanged	-9.92679	0.016991	1.30493	down	17.5232	0.372989	0.726789	unchanged	9.92679	0.016991	1.30493	up
mws0059	Quercetin-3-O-rutinoside (Rutin)	是	-0.0138813	609.15	301	609.146	610.153	C27H30O16	[M-H]-	Negative	Flavonoids	黄酮	Flavonols	黄酮醇	25000000	4370000	13800000	273000	1150000	1040000	186000	164000	354000	-4.13154	0.150364	1.03847	down	-5.93831	0.140872	1.12337	down	4.13154	0.150364	1.03847	up	-1.80677	0.162297	0.972247	unchanged	5.93831	0.140872	1.12337	up	1.80677	0.162297	0.972247	unchanged
mws0061	Quercetin-3-O-galactoside (Hyperin)*	是	0.0223352	463.09	300	463.088	464.095	C21H20O12	[M-H]-	Negative	Flavonoids	黄酮	Flavonols	黄酮醇	3320000	725000	357000	694000	1330000	2460000	3110000	1570000	2720000	0.0266271	0.981093	0.0180807	unchanged	0.749366	0.409361	0.635686	unchanged	-0.0266271	0.981093	0.0180807	unchanged	0.722739	0.234246	0.774921	unchanged	-0.749366	0.409361	0.635686	unchanged	-0.722739	0.234246	0.774921	unchanged
mws0066	Isorhamnetin	是	-0.0517455	315.05	151	315.051	316.058	C16H12O7	[M-H]-	Negative	Flavonoids	黄酮	Flavonols	黄酮醇	130000	17700	404000	9	19100	2170	9	9	9	-4.69638	0.263009	0.843245	unchanged	-14.3186	0.250141	0.918128	unchanged	4.69638	0.263009	0.843245	unchanged	-9.62226	0.361375	0.683161	unchanged	14.3186	0.250141	0.918128	unchanged	9.62226	0.361375	0.683161	unchanged
mws0089	Kaempferol-7-O-glucoside	是	-0.0112667	447.09	285.04	447.093	448.101	C21H20O11	[M-H]-	Negative	Flavonoids	黄酮	Flavonols	黄酮醇	10700	14000	11400	5340	5690	32000	16100	10300	9500	0.253344	0.818662	0.178754	unchanged	-0.00801499	0.978849	0.021319	unchanged	-0.253344	0.818662	0.178754	unchanged	-0.261359	0.815633	0.175246	unchanged	0.00801499	0.978849	0.021319	unchanged	0.261359	0.815633	0.175246	unchanged
mws0091	Quercetin-3-O-glucoside (Isoquercitrin)	是	0.0223352	463.09	300.03	463.088	464.095	C21H20O12	[M-H]-	Negative	Flavonoids	黄酮	Flavonols	黄酮醇	2150000	508000	222000	572000	927000	1810000	2070000	1160000	1800000	0.200326	0.850975	0.140084	unchanged	0.80449	0.361837	0.701985	unchanged	-0.200326	0.850975	0.140084	unchanged	0.604163	0.282834	0.718242	unchanged	-0.80449	0.361837	0.701985	unchanged	-0.604163	0.282834	0.718242	unchanged
mws0093	Coniferyl alcohol	是	0.0121503	179.07	146	179.071	180.079	C10H12O3	[M-H]-	Negative	Phenolic acids	酚酸类	Phenolic acids	酚酸类	294000	276000	753000	745000	772000	927000	546000	578000	741000	0.885431	0.126765	1.03489	unchanged	0.495363	0.370652	0.698409	unchanged	-0.885431	0.126765	1.03489	unchanged	-0.390069	0.0805043	1.02411	unchanged	-0.495363	0.370652	0.698409	unchanged	0.390069	0.0805043	1.02411	unchanged
mws0097	Pinoresinol	是	0.106392	357.13	151	357.134	358.142	C20H22O6	[M-H]-	Negative	Lignans and Coumarins	木脂素和香豆素	Lignans	木脂素	124000	158000	327000	341000	194000	289000	74200	86800	210000	0.436202	0.406085	0.590284	unchanged	-0.715023	0.363796	0.677303	unchanged	-0.436202	0.406085	0.590284	unchanged	-1.15123	0.0687388	1.04938	down	0.715023	0.363796	0.677303	unchanged	1.15123	0.0687388	1.04938	up
mws0102	Indole-5-carboxylic acid*	是	0.0496805	160.04	116	160.04	161.048	C9H7NO2	[M-H]-	Negative	Alkaloids	生物碱	Plumerane	吲哚类生物碱	110000	18300	110000	17400	22900	19800	18500	37400	40100	-1.98734	0.191136	0.962944	unchanged	-1.31167	0.258164	0.886576	unchanged	1.98734	0.191136	0.962944	unchanged	0.675669	0.216058	0.878457	unchanged	1.31167	0.258164	0.886576	unchanged	-0.675669	0.216058	0.878457	unchanged
mws0103	Indole-3-carboxaldehyde	是	-0.00183585	146.06	91	146.06	145.053	C9H7NO	[M+H]+	Positive	Alkaloids	生物碱	Plumerane	吲哚类生物碱	121000	34100	141000	36200	34400	31300	62100	87700	125000	-1.53893	0.187027	0.970586	unchanged	-0.107702	0.861634	0.137715	unchanged	1.53893	0.187027	0.970586	unchanged	1.43123	0.0865456	1.13901	up	0.107702	0.861634	0.137715	unchanged	-1.43123	0.0865456	1.13901	down
mws0119	Myristic Acid	是	0.203705	227.2	227.2	227.202	228.209	C14H28O2	[M-H]-	Negative	Lipids	脂质	Free fatty acids	游离脂肪酸	1720000	1570000	1510000	2060000	1600000	1420000	9530000	4220000	6880000	0.0817941	0.680147	0.313771	unchanged	2.10364	0.0747773	1.27003	up	-0.0817941	0.680147	0.313771	unchanged	2.02184	0.0752707	1.15936	up	-2.10364	0.0747773	1.27003	down	-2.02184	0.0752707	1.15936	down
mws0120	Choline Alfoscerate	是	-0.00159953	258.11	104.11	258.11	257.103	C8H20NO6P	[M+H]+	Positive	Lipids	脂质	PC	磷脂酰胆碱	175000	318000	62100	67600	324000	100000	529000	874000	1460000	-0.175263	0.856147	0.134484	unchanged	2.36671	0.096463	1.18519	up	0.175263	0.856147	0.134484	unchanged	2.54197	0.0903789	1.09675	up	-2.36671	0.096463	1.18519	down	-2.54197	0.0903789	1.09675	down
mws0126	LysoPC 18:0	是	0.00739401	524.37	184.07	524.371	523.364	C26H54NO7P	[M+H]+	Positive	Lipids	脂质	LPC	溶血磷脂酰胆碱	90100	117000	163000	75100	60100	63600	180000	364000	220000	-0.896597	0.109557	1.10035	unchanged	1.04566	0.130534	1.08616	up	0.896597	0.109557	1.10035	unchanged	1.94225	0.07688	1.15985	up	-1.04566	0.130534	1.08616	down	-1.94225	0.07688	1.15985	down
mws0133	Nicotinamide	是	0.00616898	123.06	79.9	123.055	122.048	C6H6N2O	[M+H]+	Positive	Others	其它类	Vitamin	维生素	266000	365000	290000	259000	251000	221000	366000	497000	461000	-0.33333	0.15642	0.974467	unchanged	0.52363	0.0562738	1.18534	unchanged	0.33333	0.15642	0.974467	unchanged	0.85696	0.0287781	1.24776	unchanged	-0.52363	0.0562738	1.18534	unchanged	-0.85696	0.0287781	1.24776	unchanged
mws0147	β-Hydroxyisovaleric acid	是	0.0191355	117.06	59	117.056	118.063	C5H10O3	[M-H]-	Negative	Organic acids	有机酸	Organic acids	有机酸	144000	135000	281000	257000	484000	362000	285000	253000	258000	0.977934	0.095443	1.03207	unchanged	0.507342	0.234643	0.928547	unchanged	-0.977934	0.095443	1.03207	unchanged	-0.470592	0.257572	0.824331	unchanged	-0.507342	0.234643	0.928547	unchanged	0.470592	0.257572	0.824331	unchanged
mws0154	Shikimic acid	是	0.0173411	173.05	93	173.046	174.053	C7H10O5	[M-H]-	Negative	Organic acids	有机酸	Organic acids	有机酸	48100	29800	46800	67300	114000	151000	29100	68800	31900	1.41402	0.0962988	1.12307	up	0.0578289	0.912033	0.0885369	unchanged	-1.41402	0.0962988	1.12307	down	-1.3562	0.0894972	1.048	down	-0.0578289	0.912033	0.0885369	unchanged	1.3562	0.0894972	1.048	up
mws0159	Phenylpyruvic acid	是	0.198136	163.04	91	163.04	164.047	C9H8O3	[M-H]-	Negative	Organic acids	有机酸	Organic acids	有机酸	101000	58600	112000	71100	105000	117000	48700	73200	40000	0.109909	0.75394	0.230302	unchanged	-0.74638	0.14242	1.01625	unchanged	-0.109909	0.75394	0.230302	unchanged	-0.85629	0.0673904	1.06644	unchanged	0.74638	0.14242	1.01625	unchanged	0.85629	0.0673904	1.06644	unchanged
mws0160	3,4-Dihydroxybenzoic Acid Ethyl Ester (Protocatechuic acid ethyl ester)	是	-0.0131435	181.05	108	181.051	182.058	C9H10O4	[M-H]-	Negative	Phenolic acids	酚酸类	Phenolic acids	酚酸类	9	9	9	9	2080	9	9	9	9	6.27991	0.42265	0.618162	unchanged	0	1	0	unchanged	-6.27991	0.42265	0.618162	unchanged	-6.27991	0.42265	0.603665	unchanged	0	1	0	unchanged	6.27991	0.42265	0.603665	unchanged
mws0178	Chlorogenic acid	是	0.0404035	353.09	191.01	353.088	354.095	C16H18O9	[M-H]-	Negative	Phenolic acids	酚酸类	Phenolic acids	酚酸类	1890000	2100000	3660000	10600000	10800000	10600000	3080000	1610000	4120000	2.06454	0.00424732	1.37085	up	0.203682	0.696483	0.303445	unchanged	-2.06454	0.00424732	1.37085	down	-1.86086	0.00833529	1.32615	down	-0.203682	0.696483	0.303445	unchanged	1.86086	0.00833529	1.32615	up
mws0179	Chlorogenic acid methyl ester	是	-0.0430346	367.1	190.9	367.103	368.111	C17H20O9	[M-H]-	Negative	Phenolic acids	酚酸类	Phenolic acids	酚酸类	278000	195000	387000	2080000	2530000	2080000	583000	216000	234000	2.9596	0.0025728	1.36542	up	0.264432	0.692866	0.314459	unchanged	-2.9596	0.0025728	1.36542	down	-2.69517	0.000761511	1.3226	down	-0.264432	0.692866	0.314459	unchanged	2.69517	0.000761511	1.3226	up
mws0180	2,5-Dihydroxybenzoic acid*	是	-0.0147129	153.02	109.03	153.019	154.027	C7H6O4	[M-H]-	Negative	Phenolic acids	酚酸类	Phenolic acids	酚酸类	18900	17800	15000	34500	49800	74800	12500	12600	12900	1.6217	0.091478	1.15543	up	-0.444165	0.057532	1.30837	unchanged	-1.6217	0.091478	1.15543	down	-2.06586	0.0752175	1.16648	down	0.444165	0.057532	1.30837	unchanged	2.06586	0.0752175	1.16648	up
mws0182	p-Hydroxyphenyl acetic acid	是	0.0152546	151.04	106.9	151.04	152.047	C8H8O3	[M-H]-	Negative	Phenolic acids	酚酸类	Phenolic acids	酚酸类	12900	18400	8870	40400	33600	25100	9570	7830	7330	1.30277	0.026991	1.22183	up	-0.699856	0.198326	0.986119	unchanged	-1.30277	0.026991	1.22183	down	-2.00262	0.0280644	1.2694	down	0.699856	0.198326	0.986119	unchanged	2.00262	0.0280644	1.2694	up
mws0183	3,4-Dihydroxybenzoic acid (Protocatechuic acid)	是	-0.0147129	153.02	109.03	153.019	154.027	C7H6O4	[M-H]-	Negative	Phenolic acids	酚酸类	Phenolic acids	酚酸类	45900	42900	37000	91000	119000	132000	35000	20200	32100	1.44286	0.022892	1.30878	up	-0.527078	0.085992	1.13895	unchanged	-1.44286	0.022892	1.30878	down	-1.96994	0.0116258	1.29121	down	0.527078	0.085992	1.13895	unchanged	1.96994	0.0116258	1.29121	up
mws0191	Betaine	是	0.0422066	118.09	59	118.086	117.079	C5H11NO2	[M+H]+	Positive	Alkaloids	生物碱	Alkaloids	生物碱	133000	140000	82900	395000	441000	392000	211000	166000	259000	1.78677	0.000289992	1.36524	up	0.837555	0.0524876	1.20773	unchanged	-1.78677	0.000289992	1.36524	down	-0.949212	0.00629058	1.28694	unchanged	-0.837555	0.0524876	1.20773	unchanged	0.949212	0.00629058	1.28694	unchanged
mws0192	Succinic acid	是	-0.0192393	117.02	73	117.019	118.027	C4H6O4	[M-H]-	Negative	Organic acids	有机酸	Organic acids	有机酸	21900000	20300000	29500000	36200000	32200000	37800000	29900000	29500000	28200000	0.566739	0.0352369	1.20168	unchanged	0.288958	0.199664	0.994532	unchanged	-0.566739	0.0352369	1.20168	unchanged	-0.277781	0.0546175	1.17648	unchanged	-0.288958	0.199664	0.994532	unchanged	0.277781	0.0546175	1.17648	unchanged
mws0193	L-Homocitrulline	是	0.0117115	190.12	127	190.119	189.111	C7H15N3O3	[M+H]+	Positive	Amino acids and derivatives	氨基酸及其衍生物	Amino acids and derivatives	氨基酸及其衍生物	26700	20000	18000	33500	45900	29500	49700	47200	46800	0.751166	0.0767117	1.10171	unchanged	1.15122	0.00532202	1.43724	up	-0.751166	0.0767117	1.10171	unchanged	0.400056	0.139027	1.02048	unchanged	-1.15122	0.00532202	1.43724	down	-0.400056	0.139027	1.02048	unchanged
mws0208	Adipic Acid	是	-0.0164056	145.05	101	145.051	146.058	C6H10O4	[M-H]-	Negative	Organic acids	有机酸	Organic acids	有机酸	122000	66600	145000	138000	80300	98100	140000	78300	52200	-0.0763697	0.853002	0.13564	unchanged	-0.302491	0.579753	0.423247	unchanged	0.0763697	0.853002	0.13564	unchanged	-0.226121	0.652603	0.322132	unchanged	0.302491	0.579753	0.423247	unchanged	0.226121	0.652603	0.322132	unchanged
mws0213	Ribitol	是	0.0194402	151.06	71	151.061	152.068	C5H12O5	[M-H]-	Negative	Others	其它类	Saccharides and Alcohols	糖及醇类	18200000	16100000	19300000	14700000	13000000	15200000	12200000	13800000	11400000	-0.321255	0.0416797	1.16203	unchanged	-0.519195	0.0119541	1.34699	unchanged	0.321255	0.0416797	1.16203	unchanged	-0.197939	0.132016	0.926903	unchanged	0.519195	0.0119541	1.34699	unchanged	0.197939	0.132016	0.926903	unchanged
mws0214	D-Sorbitol	是	-0.00964836	181.07	71	181.072	182.079	C6H14O6	[M-H]-	Negative	Others	其它类	Saccharides and Alcohols	糖及醇类	38700	34300	51300	53100	57500	47400	53300	54700	45000	0.346098	0.146289	0.95673	unchanged	0.299705	0.197698	0.923193	unchanged	-0.346098	0.146289	0.95673	unchanged	-0.0463929	0.712324	0.262213	unchanged	-0.299705	0.197698	0.923193	unchanged	0.0463929	0.712324	0.262213	unchanged
mws0219	L-Aspartic Acid	是	-0.00975713	132.03	88	132.03	133.038	C4H7NO4	[M-H]-	Negative	Amino acids and derivatives	氨基酸及其衍生物	Amino acids and derivatives	氨基酸及其衍生物	9770000	12000000	8260000	14000000	18000000	15100000	15100000	14900000	13600000	0.649323	0.0246571	1.20313	unchanged	0.537924	0.037312	1.30126	unchanged	-0.649323	0.0246571	1.20313	unchanged	-0.111399	0.439064	0.558901	unchanged	-0.537924	0.037312	1.30126	unchanged	0.111399	0.439064	0.558901	unchanged
mws0227	L-Leucine	是	0.037243	132.1	86.2	132.102	131.095	C6H13NO2	[M+H]+	Positive	Amino acids and derivatives	氨基酸及其衍生物	Amino acids and derivatives	氨基酸及其衍生物	1280000	1830000	1140000	4480000	5520000	4770000	1590000	1480000	3540000	1.79714	0.00130341	1.35306	up	0.637187	0.361945	0.718433	unchanged	-1.79714	0.00130341	1.35306	down	-1.15995	0.0383072	1.18652	down	-0.637187	0.361945	0.718433	unchanged	1.15995	0.0383072	1.18652	up
mws0230	L-Threonine	是	0.00356968	120.07	74	120.066	119.058	C4H9NO3	[M+H]+	Positive	Amino acids and derivatives	氨基酸及其衍生物	Amino acids and derivatives	氨基酸及其衍生物	235000	303000	144000	695000	782000	675000	285000	210000	344000	1.65783	0.00151902	1.3481	up	0.298899	0.435102	0.585131	unchanged	-1.65783	0.00151902	1.3481	down	-1.35894	0.00112434	1.3147	down	-0.298899	0.435102	0.585131	unchanged	1.35894	0.00112434	1.3147	up
mws0232	Riboflavin	是	-0.0286289	377.15	243	377.146	376.138	C17H20N4O6	[M+H]+	Positive	Others	其它类	Vitamin	维生素	952000	1310000	1180000	7070000	5930000	7100000	6070000	9310000	7620000	2.54588	0.00289627	1.36988	up	2.74031	0.0189429	1.41133	up	-2.54588	0.00289627	1.36988	down	0.194438	0.417934	0.581813	unchanged	-2.74031	0.0189429	1.41133	down	-0.194438	0.417934	0.581813	unchanged
mws0237	Anchoic Acid	是	-0.0137472	187.1	125	187.098	188.105	C9H16O4	[M-H]-	Negative	Organic acids	有机酸	Organic acids	有机酸	414000	318000	428000	757000	300000	541000	451000	404000	408000	0.462143	0.384925	0.653646	unchanged	0.12273	0.435561	0.609294	unchanged	-0.462143	0.384925	0.653646	unchanged	-0.339413	0.487121	0.52289	unchanged	-0.12273	0.435561	0.609294	unchanged	0.339413	0.487121	0.52289	unchanged
mws0242	Suberic Acid	是	-0.0144898	173.08	111	173.082	174.089	C8H14O4	[M-H]-	Negative	Organic acids	有机酸	Organic acids	有机酸	18500	12800	11600	26600	10000	32100	11400	8730	21200	0.679332	0.324389	0.72692	unchanged	-0.0537883	0.911463	0.0883092	unchanged	-0.679332	0.324389	0.72692	unchanged	-0.733121	0.314313	0.691303	unchanged	0.0537883	0.911463	0.0883092	unchanged	0.733121	0.314313	0.691303	unchanged
mws0248	Uridine	是	0.00126508	243.06	110	243.062	244.07	C9H12N2O6	[M-H]-	Negative	Nucleotides and derivatives	核苷酸及其衍生物	Nucleotides and derivatives	核苷酸及其衍生物	95200	165000	147000	105000	85800	66800	168000	201000	172000	-0.660605	0.124603	1.00445	unchanged	0.409891	0.154438	1.01426	unchanged	0.660605	0.124603	1.00445	unchanged	1.0705	0.00341436	1.28512	up	-0.409891	0.154438	1.01426	unchanged	-1.0705	0.00341436	1.28512	down
mws0250	L-Tyrosine	是	0.00200161	182.08	136.1	182.081	181.074	C9H11NO3	[M+H]+	Positive	Amino acids and derivatives	氨基酸及其衍生物	Amino acids and derivatives	氨基酸及其衍生物	9820000	6830000	26900000	9390000	14200000	12000000	13000000	15500000	19400000	-0.291201	0.715631	0.280054	unchanged	0.137353	0.841933	0.163001	unchanged	0.291201	0.715631	0.280054	unchanged	0.428554	0.157962	0.893225	unchanged	-0.137353	0.841933	0.163001	unchanged	-0.428554	0.157962	0.893225	unchanged
mws0254	L-Histidine	是	-0.0189743	156.08	110	156.077	155.069	C6H9N3O2	[M+H]+	Positive	Amino acids and derivatives	氨基酸及其衍生物	Amino acids and derivatives	氨基酸及其衍生物	5770000	7250000	2980000	18400000	27600000	17900000	15200000	21300000	26600000	1.99774	0.0245197	1.2732	up	1.97957	0.0290226	1.34013	up	-1.99774	0.0245197	1.2732	down	-0.0181759	0.956174	0.0395207	unchanged	-1.97957	0.0290226	1.34013	down	0.0181759	0.956174	0.0395207	unchanged
mws0255	Cytosine	是	0.0159428	112.05	95	112.051	111.043	C4H5N3O	[M+H]+	Positive	Nucleotides and derivatives	核苷酸及其衍生物	Nucleotides and derivatives	核苷酸及其衍生物	95800	74200	74200	73300	59200	63000	120000	105000	87300	-0.320895	0.140388	0.964677	unchanged	0.354869	0.133651	1.01469	unchanged	0.320895	0.140388	0.964677	unchanged	0.675764	0.0377534	1.1918	unchanged	-0.354869	0.133651	1.01469	unchanged	-0.675764	0.0377534	1.1918	unchanged
mws0256	L-Valine	是	0.0422066	118.09	72.1	118.086	117.079	C5H11NO2	[M+H]+	Positive	Amino acids and derivatives	氨基酸及其衍生物	Amino acids and derivatives	氨基酸及其衍生物	1730000	2470000	1520000	7630000	9630000	7780000	3810000	2440000	5430000	2.13015	0.00377502	1.35162	up	1.02995	0.137653	1.08269	up	-2.13015	0.00377502	1.35162	down	-1.10019	0.0169842	1.21499	down	-1.02995	0.137653	1.08269	down	1.10019	0.0169842	1.21499	up
mws0258	L-Isoleucine	是	0.037243	132.1	86	132.102	131.095	C6H13NO2	[M+H]+	Positive	Amino acids and derivatives	氨基酸及其衍生物	Amino acids and derivatives	氨基酸及其衍生物	1350000	1880000	1210000	4690000	5820000	4990000	1740000	1510000	3770000	1.80364	0.00177629	1.35293	up	0.660911	0.354104	0.733194	unchanged	-1.80364	0.00177629	1.35293	down	-1.14273	0.0411336	1.17685	down	-0.660911	0.354104	0.733194	unchanged	1.14273	0.0411336	1.17685	up
mws0260	L-Arginine	是	0.0449603	175.12	116	175.119	174.112	C6H14N4O2	[M+H]+	Positive	Amino acids and derivatives	氨基酸及其衍生物	Amino acids and derivatives	氨基酸及其衍生物	3870000	5430000	2890000	4290000	4880000	4660000	6000000	8400000	9400000	0.182103	0.539912	0.467581	unchanged	0.965263	0.0409367	1.23347	unchanged	-0.182103	0.539912	0.467581	unchanged	0.78316	0.0771431	1.14918	unchanged	-0.965263	0.0409367	1.23347	unchanged	-0.78316	0.0771431	1.14918	unchanged
mws0263	5-Oxo-L-Proline	是	-0.130188	128.04	82.03	128.035	129.043	C5H7NO3	[M-H]-	Negative	Amino acids and derivatives	氨基酸及其衍生物	Amino acids and derivatives	氨基酸及其衍生物	28100	29000	14600	14300	21000	32600	43500	33500	63300	-0.0785615	0.867042	0.123452	unchanged	0.96847	0.10307	1.10958	unchanged	0.0785615	0.867042	0.123452	unchanged	1.04703	0.0919475	1.02828	up	-0.96847	0.10307	1.10958	unchanged	-1.04703	0.0919475	1.02828	down
mws0275	L-(-)-Malic acid	是	0.0235244	133.01	71	133.014	134.022	C4H6O5	[M-H]-	Negative	Organic acids	有机酸	Organic acids	有机酸	2240000	2630000	2080000	1290000	1900000	1570000	1330000	1200000	1250000	-0.546051	0.0387852	1.15651	unchanged	-0.878627	0.0187779	1.40043	unchanged	0.546051	0.0387852	1.15651	unchanged	-0.332575	0.200968	0.906151	unchanged	0.878627	0.0187779	1.40043	unchanged	0.332575	0.200968	0.906151	unchanged
mws0277	Quinic Acid	是	-0.00880844	191.06	85	191.056	192.063	C7H12O6	[M-H]-	Negative	Organic acids	有机酸	Organic acids	有机酸	752000	890000	878000	947000	991000	1110000	1380000	1210000	1260000	0.274439	0.0558853	1.10878	unchanged	0.611435	0.00288029	1.40623	unchanged	-0.274439	0.0558853	1.10878	unchanged	0.336996	0.0189302	1.19527	unchanged	-0.611435	0.00288029	1.40623	unchanged	-0.336996	0.0189302	1.19527	unchanged
mws0281	Citric Acid	是	0.0200284	191.02	111.01	191.02	192.027	C6H8O7	[M-H]-	Negative	Organic acids	有机酸	Organic acids	有机酸	3530000	4010000	4370000	4900000	4590000	5100000	5340000	5190000	5780000	0.292806	0.0454487	1.16692	unchanged	0.453583	0.0102797	1.35927	unchanged	-0.292806	0.0454487	1.16692	unchanged	0.160777	0.0699737	1.05098	unchanged	-0.453583	0.0102797	1.35927	unchanged	-0.160777	0.0699737	1.05098	unchanged
mws0282	L-Tryptophan	是	-0.00597917	203.08	116.05	203.083	204.09	C11H12N2O2	[M-H]-	Negative	Amino acids and derivatives	氨基酸及其衍生物	Amino acids and derivatives	氨基酸及其衍生物	856000	430000	1100000	739000	842000	815000	670000	1030000	1200000	0.00603387	0.988044	0.012638	unchanged	0.281459	0.533266	0.475888	unchanged	-0.00603387	0.988044	0.012638	unchanged	0.275425	0.3952	0.629653	unchanged	-0.281459	0.533266	0.475888	unchanged	-0.275425	0.3952	0.629653	unchanged
mws0289	LysoPE 18:1	是	0.00860648	480.31	339.29	480.308	479.301	C23H46NO7P	[M+H]+	Positive	Lipids	脂质	LPE	溶血磷脂酰乙醇胺	30000	24500	44000	72500	58700	63600	44200	125000	95700	0.983798	0.0136434	1.26683	unchanged	1.42725	0.13641	1.10456	up	-0.983798	0.0136434	1.26683	unchanged	0.443454	0.427388	0.591556	unchanged	-1.42725	0.13641	1.10456	down	-0.443454	0.427388	0.591556	unchanged
mws0341	2-Hydroxyisocaproic acid	是	0.0165999	131.07	85	131.071	132.079	C6H12O3	[M-H]-	Negative	Organic acids	有机酸	Organic acids	有机酸	9	128000	9	116000	319000	310000	9	9	145000	2.54089	0.0696763	1.09805	up	0.179885	0.934243	0.0642173	unchanged	-2.54089	0.0696763	1.09805	down	-2.36101	0.0771515	1.04376	down	-0.179885	0.934243	0.0642173	unchanged	2.36101	0.0771515	1.04376	up
mws0344	D-Xylonic acid	是	0.232556	165.04	75	165.04	166.048	C5H10O6	[M-H]-	Negative	Organic acids	有机酸	Organic acids	有机酸	13000000	8540000	7680000	6960000	8740000	11000000	8320000	6910000	5980000	-0.130116	0.701229	0.28129	unchanged	-0.462212	0.242352	0.880513	unchanged	0.130116	0.701229	0.28129	unchanged	-0.332095	0.263325	0.756236	unchanged	0.462212	0.242352	0.880513	unchanged	0.332095	0.263325	0.756236	unchanged
mws0359	Pentadecanoic Acid	是	-0.0156785	241.22	241.22	241.217	242.225	C15H30O2	[M-H]-	Negative	Lipids	脂质	Free fatty acids	游离脂肪酸	445000	447000	439000	376000	301000	285000	403000	347000	266000	-0.468402	0.0473362	1.25826	unchanged	-0.38961	0.117959	1.17029	unchanged	0.468402	0.0473362	1.25826	unchanged	0.0787916	0.732214	0.245454	unchanged	0.38961	0.117959	1.17029	unchanged	-0.0787916	0.732214	0.245454	unchanged
mws0361	Palmitoleic Acid	是	-0.0149355	253.22	235.19	253.217	254.225	C16H30O2	[M-H]-	Negative	Lipids	脂质	Free fatty acids	游离脂肪酸	5220	5130	3820	8730	5340	6620	6570	4070	3600	0.546094	0.145808	0.978576	unchanged	0.00710939	0.983337	0.0164344	unchanged	-0.546094	0.145808	0.978576	unchanged	-0.538984	0.187183	0.84017	unchanged	-0.00710939	0.983337	0.0164344	unchanged	0.538984	0.187183	0.84017	unchanged
mws0366	γ-Linolenic Acid	是	-0.0136425	277.22	277.22	277.217	278.225	C18H30O2	[M-H]-	Negative	Lipids	脂质	Free fatty acids	游离脂肪酸	1310000	2840000	7010000	14800000	17000000	7470000	30300000	40600000	34500000	1.81509	0.0619979	1.12589	up	3.23947	0.00220925	1.43506	up	-1.81509	0.0619979	1.12589	down	1.42438	0.00607435	1.26299	up	-3.23947	0.00220925	1.43506	down	-1.42438	0.00607435	1.26299	down
mws0367	α-Linolenic Acid*	是	-0.0136425	277.22	277.22	277.217	278.225	C18H30O2	[M-H]-	Negative	Lipids	脂质	Free fatty acids	游离脂肪酸	8710000	8270000	6570000	8210000	6240000	4980000	2930000	3850000	3950000	-0.277441	0.303679	0.712391	unchanged	-1.13408	0.0105324	1.39061	down	0.277441	0.303679	0.712391	unchanged	-0.856636	0.0780353	1.11309	unchanged	1.13408	0.0105324	1.39061	up	0.856636	0.0780353	1.11309	unchanged
mws0369	Arachidonic Acid	是	0.152206	303.23	258.9	303.233	304.24	C20H32O2	[M-H]-	Negative	Lipids	脂质	Free fatty acids	游离脂肪酸	2370	9	9	28100	10500	5170	4650	9	9	4.19607	0.183271	0.973316	unchanged	0.967002	0.691365	0.314177	unchanged	-4.19607	0.183271	0.973316	unchanged	-3.22907	0.196172	0.912767	unchanged	-0.967002	0.691365	0.314177	unchanged	3.22907	0.196172	0.912767	unchanged
mws0371	Cis-4,7,10,13,16,19-Docosahexaenoic Acid	是	0.018806	327.23	283.3	327.233	328.24	C22H32O2	[M-H]-	Negative	Lipids	脂质	Free fatty acids	游离脂肪酸	2790	2180	2980	2210	2090	2110	14100	7140	10700	-0.310631	0.164459	1.00188	unchanged	2.00634	0.0558211	1.31082	up	0.310631	0.164459	1.00188	unchanged	2.31697	0.0514386	1.22039	up	-2.00634	0.0558211	1.31082	down	-2.31697	0.0514386	1.22039	down
mws0376	Fumaric acid	是	-0.0190187	115	71	115.004	116.011	C4H4O4	[M-H]-	Negative	Organic acids	有机酸	Organic acids	有机酸	2090000	1380000	1170000	1030000	757000	975000	1320000	1320000	876000	-0.748411	0.144491	1.01398	unchanged	-0.40019	0.318959	0.750771	unchanged	0.748411	0.144491	1.01398	unchanged	0.348222	0.231259	0.802757	unchanged	0.40019	0.318959	0.750771	unchanged	-0.348222	0.231259	0.802757	unchanged
mws0383	Cis-10-Heptadecenoic Acid	是	0.0230284	267.23	267.23	267.233	268.24	C17H32O2	[M-H]-	Negative	Lipids	脂质	Free fatty acids	游离脂肪酸	839000	731000	706000	908000	736000	620000	656000	617000	548000	-0.0076266	0.96851	0.0296713	unchanged	-0.32177	0.0457448	1.21472	unchanged	0.0076266	0.96851	0.0296713	unchanged	-0.314143	0.212637	0.859346	unchanged	0.32177	0.0457448	1.21472	unchanged	0.314143	0.212637	0.859346	unchanged
mws0396	Elaidic Acid	是	0.0216527	281.25	281.25	281.249	282.256	C18H34O2	[M-H]-	Negative	Lipids	脂质	Free fatty acids	游离脂肪酸	24000000	26900000	48700000	58100000	52700000	53600000	32700000	33100000	26800000	0.722993	0.103349	1.11381	unchanged	-0.105134	0.796445	0.209882	unchanged	-0.722993	0.103349	1.11381	unchanged	-0.828126	0.000967437	1.31811	unchanged	0.105134	0.796445	0.209882	unchanged	0.828126	0.000967437	1.31811	unchanged
mws0438	L-Arabitol	是	0.0194402	151.06	59	151.061	152.068	C5H12O5	[M-H]-	Negative	Others	其它类	Saccharides and Alcohols	糖及醇类	30100000	28100000	32000000	25900000	22700000	25300000	25700000	24300000	21500000	-0.287553	0.0227347	1.21196	unchanged	-0.335184	0.0205984	1.29449	unchanged	0.287553	0.0227347	1.21196	unchanged	-0.0476311	0.640043	0.331648	unchanged	0.335184	0.0205984	1.29449	unchanged	0.0476311	0.640043	0.331648	unchanged
mws0458	Vanillin	是	0.0152546	151.04	136	151.04	152.047	C8H8O3	[M-H]-	Negative	Phenolic acids	酚酸类	Phenolic acids	酚酸类	1650000	2580000	3380000	6890000	4950000	4330000	2650000	2340000	2380000	1.08735	0.0443732	1.16352	up	-0.0462318	0.888693	0.114509	unchanged	-1.08735	0.0443732	1.16352	down	-1.13358	0.0605286	1.19259	down	0.0462318	0.888693	0.114509	unchanged	1.13358	0.0605286	1.19259	up
mws0467	3-(4-Hydroxyphenyl)-propionic acid	是	-0.0470149	165.06	119.05	165.056	166.063	C9H10O3	[M-H]-	Negative	Phenolic acids	酚酸类	Phenolic acids	酚酸类	24000	9	9	20300	37700	40800	61500	14500	74100	2.0404	0.0746003	1.0698	up	2.64374	0.132336	1.06874	up	-2.0404	0.0746003	1.0698	down	0.603341	0.451287	0.54845	unchanged	-2.64374	0.132336	1.06874	down	-0.603341	0.451287	0.54845	unchanged
mws0470	Methylmalonic acid	是	-0.0192393	117.02	73	117.019	118.027	C4H6O4	[M-H]-	Negative	Organic acids	有机酸	Organic acids	有机酸	22100000	20600000	33200000	35000000	31400000	39900000	29800000	29000000	27600000	0.48597	0.10957	1.01777	unchanged	0.186931	0.472294	0.586383	unchanged	-0.48597	0.10957	1.01777	unchanged	-0.299038	0.106434	1.07058	unchanged	-0.186931	0.472294	0.586383	unchanged	0.299038	0.106434	1.07058	unchanged
mws0473	2-Methylsuccinic acid	是	0.13496	131.03	87.05	131.035	132.042	C5H8O4	[M-H]-	Negative	Organic acids	有机酸	Organic acids	有机酸	137000	159000	211000	732000	650000	960000	546000	812000	771000	2.20768	0.0178743	1.32143	up	2.07012	0.0172903	1.40062	up	-2.20768	0.0178743	1.32143	down	-0.137565	0.598652	0.370733	unchanged	-2.07012	0.0172903	1.40062	down	0.137565	0.598652	0.370733	unchanged
mws0491	Phenethylamine	是	0.0345885	122.1	105	122.096	121.089	C8H11N	[M+H]+	Positive	Others	其它类	Others	其它	19000	9560	21300	31100	33600	45200	5140	9	9	1.14024	0.0251915	1.20625	up	-3.273	0.0359881	1.2956	down	-1.14024	0.0251915	1.20625	down	-4.41324	0.00790633	1.30383	down	3.273	0.0359881	1.2956	up	4.41324	0.00790633	1.30383	up
mws0520	N-Acetyl-L-tyrosine	是	-0.0192744	224.09	136	224.092	223.084	C11H13NO4	[M+H]+	Positive	Amino acids and derivatives	氨基酸及其衍生物	Amino acids and derivatives	氨基酸及其衍生物	15500	16700	17700	6140	3670	10100	4150	5680	9280	-1.32555	0.0238144	1.28653	down	-1.38471	0.0115625	1.39861	down	1.32555	0.0238144	1.28653	up	-0.0591654	0.917515	0.0744258	unchanged	1.38471	0.0115625	1.39861	up	0.0591654	0.917515	0.0744258	unchanged
mws0566	4-Methylcatechol	是	-0.0250021	123.05	108	123.045	124.052	C7H8O2	[M-H]-	Negative	Phenolic acids	酚酸类	Phenolic acids	酚酸类	17300	15500	15200	9	9	9	9	9	9	-10.7959	0.00167735	1.37922	down	-10.7959	0.00167735	1.46416	down	10.7959	0.00167735	1.37922	up	0	1	0	unchanged	10.7959	0.00167735	1.46416	up	0	1	0	unchanged
mws0567	4-Guanidinobutyric acid	是	0.0477398	146.09	87	146.092	145.085	C5H11N3O2	[M+H]+	Positive	Organic acids	有机酸	Organic acids	有机酸	1090000	925000	924000	891000	813000	605000	1120000	1320000	1040000	-0.348057	0.119399	0.994406	unchanged	0.243762	0.156121	0.984192	unchanged	0.348057	0.119399	0.994406	unchanged	0.591819	0.0307184	1.15169	unchanged	-0.243762	0.156121	0.984192	unchanged	-0.591819	0.0307184	1.15169	unchanged
mws0576	3-Hydroxybutyric acid	是	0.0223608	103.04	59.1	103.04	104.047	C4H8O3	[M-H]-	Negative	Organic acids	有机酸	Organic acids	有机酸	4070000	4910000	3570000	4370000	3510000	2930000	1390000	2870000	1510000	-0.215321	0.368599	0.625976	unchanged	-1.12104	0.0226693	1.29066	down	0.215321	0.368599	0.625976	unchanged	-0.905723	0.0575788	1.07812	unchanged	1.12104	0.0226693	1.29066	up	0.905723	0.0575788	1.07812	unchanged
mws0582	S-(Methyl)glutathione	是	-0.00856978	322.11	130	322.107	321.099	C11H19N3O6S	[M+H]+	Positive	Amino acids and derivatives	氨基酸及其衍生物	Amino acids and derivatives	氨基酸及其衍生物	165000	142000	39400	76400	74800	31300	164000	187000	157000	-0.924542	0.291508	0.763522	unchanged	0.55239	0.295925	0.824769	unchanged	0.924542	0.291508	0.763522	unchanged	1.47693	0.00606082	1.28563	up	-0.55239	0.295925	0.824769	unchanged	-1.47693	0.00606082	1.28563	down
mws0601	Pyrrole-2-carboxylic acid	是	-0.0180412	110.02	66	110.025	111.032	C5H5NO2	[M-H]-	Negative	Organic acids	有机酸	Organic acids	有机酸	3520	5490	4790	3070	9	5590	11400	12700	16000	-0.670731	0.404735	0.617523	unchanged	1.53893	0.0131335	1.39133	up	0.670731	0.404735	0.617523	unchanged	2.20966	0.00829729	1.25144	up	-1.53893	0.0131335	1.39133	down	-2.20966	0.00829729	1.25144	down
mws0628	4-Hydroxybenzaldehyde	是	-0.0248885	121.03	92	121.03	122.037	C7H6O2	[M-H]-	Negative	Phenolic acids	酚酸类	Phenolic acids	酚酸类	228000	308000	330000	205000	141000	131000	73200	66800	101000	-0.860378	0.0320897	1.18826	unchanged	-1.84533	0.0139795	1.40143	down	0.860378	0.0320897	1.18826	unchanged	-0.984956	0.0591357	1.13321	unchanged	1.84533	0.0139795	1.40143	up	0.984956	0.0591357	1.13321	unchanged
mws0629	L-Aspartyl-L-Phenylalanine	是	0.00697294	281.11	166	281.113	280.106	C13H16N2O5	[M+H]+	Positive	Amino acids and derivatives	氨基酸及其衍生物	Amino acids and derivatives	氨基酸及其衍生物	44200	74800	43300	37600	35500	45400	46000	64100	47000	-0.453776	0.2918	0.776561	unchanged	-0.0469798	0.893004	0.10724	unchanged	0.453776	0.2918	0.776561	unchanged	0.406796	0.146887	0.94205	unchanged	0.0469798	0.893004	0.10724	unchanged	-0.406796	0.146887	0.94205	unchanged
mws0639	2,3-Dihydroxybenzoic Acid	是	-0.0147129	153.02	109.03	153.019	154.027	C7H6O4	[M-H]-	Negative	Organic acids	有机酸	Organic acids	有机酸	51200	39300	39400	101000	113000	142000	33000	9	9	1.45448	0.0174159	1.31052	up	-1.97608	0.0855126	1.19011	down	-1.45448	0.0174159	1.31052	down	-3.43055	0.00288801	1.29105	down	1.97608	0.0855126	1.19011	up	3.43055	0.00288801	1.29105	up
mws0668	Xanthosine	是	0.00811781	283.07	151	283.068	284.076	C10H12N4O6	[M-H]-	Negative	Nucleotides and derivatives	核苷酸及其衍生物	Nucleotides and derivatives	核苷酸及其衍生物	322000	337000	482000	304000	761000	220000	377000	287000	427000	0.17147	0.806715	0.186742	unchanged	-0.0646477	0.81204	0.18496	unchanged	-0.17147	0.806715	0.186742	unchanged	-0.236117	0.741072	0.248031	unchanged	0.0646477	0.81204	0.18496	unchanged	0.236117	0.741072	0.248031	unchanged
mws0671	L-Homoserine	是	0.00356968	120.07	74.1	120.066	119.058	C4H9NO3	[M+H]+	Positive	Organic acids	有机酸	Organic acids	有机酸	233000	290000	153000	697000	793000	636000	306000	194000	344000	1.65305	0.00144621	1.34207	up	0.32022	0.404594	0.620497	unchanged	-1.65305	0.00144621	1.34207	down	-1.33283	0.00264014	1.29269	down	-0.32022	0.404594	0.620497	unchanged	1.33283	0.00264014	1.29269	up
mws0704	O-Phosphorylethanolamine	是	0.0146394	140.01	78.96	140.012	141.019	C2H8NO4P	[M-H]-	Negative	Alkaloids	生物碱	Alkaloids	生物碱	28300	20200	21400	36900	60200	46600	28500	25100	27500	1.0397	0.0538521	1.1935	up	0.214409	0.275184	0.83164	unchanged	-1.0397	0.0538521	1.1935	down	-0.825286	0.0877078	1.12914	unchanged	-0.214409	0.275184	0.83164	unchanged	0.825286	0.0877078	1.12914	unchanged
mws0736	N-Glycyl-L-leucine	是	0.00634139	189.12	86	189.123	188.116	C8H16N2O3	[M+H]+	Positive	Amino acids and derivatives	氨基酸及其衍生物	Amino acids and derivatives	氨基酸及其衍生物	76300	60500	68800	63800	67700	57900	76800	90700	98900	-0.118404	0.382278	0.620484	unchanged	0.373754	0.0690727	1.15859	unchanged	0.118404	0.382278	0.620484	unchanged	0.492158	0.0411852	1.18286	unchanged	-0.373754	0.0690727	1.15859	unchanged	-0.492158	0.0411852	1.18286	unchanged
mws0749	4-Hydroxybenzoic acid	是	0.017283	137.02	93	137.024	138.032	C7H6O3	[M-H]-	Negative	Phenolic acids	酚酸类	Phenolic acids	酚酸类	168000	174000	186000	233000	193000	250000	187000	158000	167000	0.356485	0.0888462	1.12478	unchanged	-0.0443941	0.629724	0.375566	unchanged	-0.356485	0.0888462	1.12478	unchanged	-0.400879	0.0641266	1.10923	unchanged	0.0443941	0.629724	0.375566	unchanged	0.400879	0.0641266	1.10923	unchanged
mws0751	Tridecanoic Acid	是	0.0297691	213.19	195	213.186	214.193	C13H26O2	[M-H]-	Negative	Lipids	脂质	Free fatty acids	游离脂肪酸	9	9	9	9	9	9	26100	11900	13200	0	1	0	unchanged	10.889	0.0639041	1.29731	up	0	1	0	unchanged	10.889	0.0639041	1.19184	up	-10.889	0.0639041	1.29731	down	-10.889	0.0639041	1.19184	down
mws0752	Undecylic Acid	是	0.0349688	185.15	185.16	185.155	186.162	C11H22O2	[M-H]-	Negative	Lipids	脂质	Free fatty acids	游离脂肪酸	227000	229000	336000	403000	344000	421000	22500000	14700000	20500000	0.560468	0.0521647	1.14283	unchanged	6.18693	0.0148491	1.42636	up	-0.560468	0.0521647	1.14283	unchanged	5.62646	0.015053	1.3099	up	-6.18693	0.0148491	1.42636	down	-5.62646	0.015053	1.3099	down
mws0823	3-Methyl-2-Oxobutanoic acid	是	0.0200283	115.04	71	115.04	116.047	C5H8O3	[M-H]-	Negative	Organic acids	有机酸	Organic acids	有机酸	40100	51500	59100	56800	45500	45800	70200	57200	73400	-0.0251078	0.90353	0.0896628	unchanged	0.41408	0.0882944	1.09859	unchanged	0.0251078	0.90353	0.0896628	unchanged	0.439188	0.0513468	1.10302	unchanged	-0.41408	0.0882944	1.09859	unchanged	-0.439188	0.0513468	1.10302	unchanged
mws0847	1-Methyladenine	是	-0.0111128	150.08	133	150.077	149.07	C6H7N5	[M+H]+	Positive	Nucleotides and derivatives	核苷酸及其衍生物	Nucleotides and derivatives	核苷酸及其衍生物	117000	334000	73700	251000	669000	659000	301000	122000	312000	1.58945	0.108587	1.02408	up	0.486251	0.529739	0.479686	unchanged	-1.58945	0.108587	1.02408	down	-1.1032	0.166638	0.9205	unchanged	-0.486251	0.529739	0.479686	unchanged	1.1032	0.166638	0.9205	unchanged
mws0851	Sodium Valproate	是	-48.7038	143.11	143.11	143.117	166.097	C8H15NaO2	[M-Na]-	Negative	Others	其它类	Others	其它	3590000	2450000	2220000	3010000	3070000	2880000	2680000	2310000	2310000	0.117357	0.638132	0.364636	unchanged	-0.178245	0.533979	0.501129	unchanged	-0.117357	0.638132	0.364636	unchanged	-0.295602	0.0303554	1.21215	unchanged	0.178245	0.533979	0.501129	unchanged	0.295602	0.0303554	1.21215	unchanged
mws0856	Spiraeoside	是	0.0223352	463.09	301	463.088	464.095	C21H20O12	[M-H]-	Negative	Flavonoids	黄酮	Flavonols	黄酮醇	1780000	398000	197000	469000	650000	1430000	1950000	837000	1590000	0.102004	0.925989	0.0697117	unchanged	0.882015	0.334393	0.717608	unchanged	-0.102004	0.925989	0.0697117	unchanged	0.780011	0.239935	0.767232	unchanged	-0.882015	0.334393	0.717608	unchanged	-0.780011	0.239935	0.767232	unchanged
mws0863	2-Deoxyribose-5'-phosphate	是	0.174163	213.02	97	213.017	214.024	C5H11O7P	[M-H]-	Negative	Nucleotides and derivatives	核苷酸及其衍生物	Nucleotides and derivatives	核苷酸及其衍生物	34600	28800	20700	25200	16100	15500	25000	25400	18800	-0.566215	0.15374	0.920493	unchanged	-0.281334	0.354947	0.702853	unchanged	0.566215	0.15374	0.920493	unchanged	0.284881	0.345011	0.645323	unchanged	0.281334	0.354947	0.702853	unchanged	-0.284881	0.345011	0.645323	unchanged
mws0866	D-Glucose 6-phosphate	是	0.0300991	259.02	97	259.022	260.03	C6H13O9P	[M-H]-	Negative	Others	其它类	Saccharides and Alcohols	糖及醇类	6380000	6550000	5980000	5510000	5820000	5730000	8550000	6700000	5570000	-0.148532	0.04712	1.17459	unchanged	0.138821	0.541932	0.497186	unchanged	0.148532	0.04712	1.17459	unchanged	0.287352	0.285203	0.786793	unchanged	-0.138821	0.541932	0.497186	unchanged	-0.287352	0.285203	0.786793	unchanged
mws0884	Cyclic 3',5'-Adenylic acid	是	-0.0101721	328.05	134.2	328.045	329.053	C10H12N5O6P	[M-H]-	Negative	Nucleotides and derivatives	核苷酸及其衍生物	Nucleotides and derivatives	核苷酸及其衍生物	5630	5420	5610	7560	3120	2990	9500	11600	10700	-0.285375	0.575368	0.435043	unchanged	0.932638	0.0133972	1.42765	unchanged	0.285375	0.575368	0.435043	unchanged	1.21801	0.0416971	1.1894	up	-0.932638	0.0133972	1.42765	unchanged	-1.21801	0.0416971	1.1894	down
mws0885	2,4-Dihydroxybenzoic acid*	是	-0.0147129	153.02	109.03	153.019	154.027	C7H6O4	[M-H]-	Negative	Phenolic acids	酚酸类	Phenolic acids	酚酸类	59000	38500	37700	97900	114000	128000	36200	34400	43800	1.33002	0.00418827	1.31554	up	-0.241008	0.433419	0.613668	unchanged	-1.33002	0.00418827	1.31554	down	-1.57102	0.00787297	1.31127	down	0.241008	0.433419	0.613668	unchanged	1.57102	0.00787297	1.31127	up
mws0889	D-Threonic Acid	是	-0.0513595	135.03	75.01	135.03	136.037	C4H8O5	[M-H]-	Negative	Others	其它类	Saccharides and Alcohols	糖及醇类	522000	360000	273000	286000	340000	403000	496000	581000	352000	-0.16665	0.639674	0.349626	unchanged	0.307113	0.408576	0.615247	unchanged	0.16665	0.639674	0.349626	unchanged	0.473763	0.174304	0.897375	unchanged	-0.307113	0.408576	0.615247	unchanged	-0.473763	0.174304	0.897375	unchanged
mws0906	Coniferin	是	-0.00364303	341.12	179	341.124	342.131	C16H22O8	[M-H]-	Negative	Phenolic acids	酚酸类	Phenolic acids	酚酸类	9	46300	76900	47200	223000	9	192000	152000	143000	1.13297	0.552401	0.448251	unchanged	1.98281	0.0145947	1.34259	up	-1.13297	0.552401	0.448251	unchanged	0.849846	0.399177	0.622499	unchanged	-1.98281	0.0145947	1.34259	down	-0.849846	0.399177	0.622499	unchanged
mws0914	Pinobanksin	是	0.0108339	271.06	151	271.061	272.068	C15H12O5	[M-H]-	Negative	Flavonoids	黄酮	Dihydroflavonol	二氢黄酮醇	9	9	9	4020	2610	4110	9	9	2700	8.63582	0.018001	1.33556	up	6.65344	0.42265	0.657062	unchanged	-8.63582	0.018001	1.33556	down	-1.98238	0.0767836	1.07302	down	-6.65344	0.42265	0.657062	unchanged	1.98238	0.0767836	1.07302	up
mws0919	Kaempferol-3-O-rhamnoside (Afzelin)(Kaempferin)	是	0.0222276	431.1	285	431.098	432.106	C21H20O10	[M-H]-	Negative	Flavonoids	黄酮	Flavonols	黄酮醇	137000	9810	6240	4770	5390	12300	4250	2580	4360	-2.76857	0.418006	0.623805	unchanged	-3.77372	0.386183	0.707899	unchanged	2.76857	0.418006	0.623805	unchanged	-1.00515	0.256819	0.814603	unchanged	3.77372	0.386183	0.707899	unchanged	1.00515	0.256819	0.814603	unchanged
mws0921	p-Coumaryl alcohol	是	0.046018	149.06	131	149.061	150.068	C9H10O2	[M-H]-	Negative	Phenolic acids	酚酸类	Phenolic acids	酚酸类	151000	355000	655000	149000	230000	74100	9	11500	13200	-1.35747	0.243783	0.844538	unchanged	-5.55419	0.122378	1.16182	down	1.35747	0.243783	0.844538	unchanged	-4.19672	0.0854354	1.14037	down	5.55419	0.122378	1.16182	up	4.19672	0.0854354	1.14037	up
mws0924	2-Methylglutaric acid	是	-0.0164056	145.05	101	145.051	146.058	C6H10O4	[M-H]-	Negative	Organic acids	有机酸	Organic acids	有机酸	110000	78800	159000	117000	100000	91600	100000	76900	61400	-0.17252	0.639148	0.355547	unchanged	-0.545479	0.257117	0.84572	unchanged	0.17252	0.639148	0.355547	unchanged	-0.372959	0.167563	0.885579	unchanged	0.545479	0.257117	0.84572	unchanged	0.372959	0.167563	0.885579	unchanged
mws0972	6-Hydroxyhexanoic acid	是	0.0165999	131.07	85	131.071	132.079	C6H12O3	[M-H]-	Negative	Organic acids	有机酸	Organic acids	有机酸	11900	8390	17000	15200	9520	13100	36000	10700	17300	0.0203606	0.956261	0.04196	unchanged	0.779283	0.362553	0.716103	unchanged	-0.0203606	0.956261	0.04196	unchanged	0.758923	0.368617	0.661767	unchanged	-0.779283	0.362553	0.716103	unchanged	-0.758923	0.368617	0.661767	unchanged
mws0976	β-Pseudouridine	是	0.00126508	243.06	153	243.062	244.07	C9H12N2O6	[M-H]-	Negative	Nucleotides and derivatives	核苷酸及其衍生物	Nucleotides and derivatives	核苷酸及其衍生物	35400	45800	28600	22800	13200	9190	34900	26100	34800	-1.2808	0.0305067	1.18868	down	-0.19678	0.475507	0.549607	unchanged	1.2808	0.0305067	1.18868	up	1.08402	0.0319305	1.16214	up	0.19678	0.475507	0.549607	unchanged	-1.08402	0.0319305	1.16214	down
mws0983	N-Oleoylethanolamine	是	0.135107	326.31	62.06	326.305	325.298	C20H39NO2	[M+H]+	Positive	Alkaloids	生物碱	Alkaloids	生物碱	106000	83800	101000	95700	106000	92300	70500	58000	58400	0.0157889	0.90019	0.0938402	unchanged	-0.637761	0.0177473	1.33708	unchanged	-0.0157889	0.90019	0.0938402	unchanged	-0.65355	0.0035636	1.28336	unchanged	0.637761	0.0177473	1.33708	unchanged	0.65355	0.0035636	1.28336	unchanged
mws1013	Esculetin	是	-0.0127182	177.02	133.2	177.019	178.027	C9H6O4	[M-H]-	Negative	Lignans and Coumarins	木脂素和香豆素	Coumarins	香豆素	2250000	4060000	3030000	10300000	7170000	3460000	1580000	506000	1350000	1.16408	0.183657	0.94994	unchanged	-1.44269	0.0427541	1.24438	down	-1.16408	0.183657	0.94994	unchanged	-2.60677	0.0945298	1.11236	down	1.44269	0.0427541	1.24438	up	2.60677	0.0945298	1.11236	up
mws1015	Esculin (6,7-DihydroxyCoumarin-6-glucoside)	是	0.0127705	339.07	177	339.072	340.079	C15H16O9	[M-H]-	Negative	Lignans and Coumarins	木脂素和香豆素	Coumarins	香豆素	1660000	206000	527000	2100000	1410000	3960000	1400000	10100000	1490000	1.64229	0.144248	0.959802	unchanged	2.44051	0.345082	0.760407	unchanged	-1.64229	0.144248	0.959802	unchanged	0.798221	0.593502	0.397686	unchanged	-2.44051	0.345082	0.760407	unchanged	-0.798221	0.593502	0.397686	unchanged
mws1024	p-Coumaraldehyde	是	-0.0209214	147.05	129	147.045	148.052	C9H8O2	[M-H]-	Negative	Phenolic acids	酚酸类	Phenolic acids	酚酸类	6410	10000	11700	7750	6590	2320	9	9	2340	-0.754695	0.168352	0.890523	unchanged	-3.57545	0.0168571	1.36104	down	0.754695	0.168352	0.890523	unchanged	-2.82075	0.0839877	1.07175	down	3.57545	0.0168571	1.36104	up	2.82075	0.0839877	1.07175	up
mws1038	Pantetheine	是	0.0296833	277.12	146	277.123	278.13	C11H22N2O4S	[M-H]-	Negative	Others	其它类	Others	其它	60900	28000	27300	102000	104000	97300	39100	43300	49200	1.38414	0.0270355	1.30167	up	0.179549	0.69339	0.32072	unchanged	-1.38414	0.0270355	1.30167	down	-1.20459	0.00019893	1.33947	down	-0.179549	0.69339	0.32072	unchanged	1.20459	0.00019893	1.33947	up
mws1050	O-Acetylserine	是	0.0392342	148.06	88	148.06	147.053	C5H9NO4	[M+H]+	Positive	Amino acids and derivatives	氨基酸及其衍生物	Amino acids and derivatives	氨基酸及其衍生物	245000	215000	164000	131000	106000	125000	192000	165000	200000	-0.785556	0.0549648	1.20322	unchanged	-0.163869	0.456762	0.581956	unchanged	0.785556	0.0549648	1.20322	unchanged	0.621688	0.00973137	1.2532	unchanged	0.163869	0.456762	0.581956	unchanged	-0.621688	0.00973137	1.2532	unchanged
mws1060	9-(Arabinosyl)hypoxanthine	是	0.0259009	267.07	135	267.073	268.081	C10H12N4O5	[M-H]-	Negative	Nucleotides and derivatives	核苷酸及其衍生物	Nucleotides and derivatives	核苷酸及其衍生物	262000	323000	303000	290000	436000	317000	505000	159000	349000	0.232108	0.373209	0.651718	unchanged	0.190003	0.71945	0.295128	unchanged	-0.232108	0.373209	0.651718	unchanged	-0.042105	0.933509	0.0615202	unchanged	-0.190003	0.71945	0.295128	unchanged	0.042105	0.933509	0.0615202	unchanged
mws1073	Apigenin-6,8-di-C-glucoside	是	-0.0448191	595.17	457.2	595.166	594.158	C27H30O15	[M+H]+	Positive	Flavonoids	黄酮	Flavonoid	黄酮	43000	388000	88200	105000	155000	139000	134000	96900	234000	-0.379902	0.747872	0.250691	unchanged	-0.15937	0.887223	0.114909	unchanged	0.379902	0.747872	0.250691	unchanged	0.220532	0.654613	0.33027	unchanged	0.15937	0.887223	0.114909	unchanged	-0.220532	0.654613	0.33027	unchanged
mws1077	Scopoletin-7-O-glucoside (Scopolin)	是	0.0321806	355.1	193.05	355.102	354.095	C16H18O9	[M+H]+	Positive	Lignans and Coumarins	木脂素和香豆素	Coumarins	香豆素	103000	130000	59300	2670000	397000	2800000	358000	303000	264000	4.3271	0.140068	1.06011	up	1.662	0.00442314	1.39737	up	-4.3271	0.140068	1.06011	down	-2.6651	0.169008	0.979499	unchanged	-1.662	0.00442314	1.39737	down	2.6651	0.169008	0.979499	unchanged
mws1090	Glucose-1-phosphate	是	-0.162934	259.02	97	259.022	260.03	C6H13O9P	[M-H]-	Negative	Others	其它类	Saccharides and Alcohols	糖及醇类	6950000	7810000	6660000	6230000	6780000	6110000	9490000	7520000	6620000	-0.163876	0.145175	0.955737	unchanged	0.141661	0.486803	0.548333	unchanged	0.163876	0.145175	0.955737	unchanged	0.305537	0.21354	0.881084	unchanged	-0.141661	0.486803	0.548333	unchanged	-0.305537	0.21354	0.881084	unchanged
mws1164	D-Fructose	是	0	179	59	179.056	180.063	C6H12O6	[M-H]-	Negative	Others	其它类	Saccharides and Alcohols	糖及醇类	345000	226000	237000	161000	165000	232000	185000	92700	209000	-0.53409	0.148888	0.946472	unchanged	-0.731323	0.108554	1.05446	unchanged	0.53409	0.148888	0.946472	unchanged	-0.197232	0.608622	0.365213	unchanged	0.731323	0.108554	1.05446	unchanged	0.197232	0.608622	0.365213	unchanged
mws1174	3-O-Acetylpinobanksin	是	0.122186	313.07	253	313.072	314.079	C17H14O6	[M-H]-	Negative	Flavonoids	黄酮	Dihydroflavonol	二氢黄酮醇	9	9	9	5310	9	9	313000	241000	255000	7.62449	0.42265	0.619156	unchanged	14.8709	0.00661434	1.44983	up	-7.62449	0.42265	0.619156	unchanged	7.2464	0.00643075	1.33165	up	-14.8709	0.00661434	1.44983	down	-7.2464	0.00643075	1.33165	down
mws1189	D-Galacturonic acid	是	0.123095	193.04	72.8	193.035	194.033	C6H10O7	[M-H]-	Negative	Organic acids	有机酸	Organic acids	有机酸	65200	43400	105000	48700	35900	55400	54400	79800	39800	-0.609485	0.305397	0.751887	unchanged	-0.295824	0.577435	0.430792	unchanged	0.609485	0.305397	0.751887	unchanged	0.31366	0.449706	0.538962	unchanged	0.295824	0.577435	0.430792	unchanged	-0.31366	0.449706	0.538962	unchanged
mws1212	Methyl ferulate	是	0.0225636	209.08	177.3	209.081	208.074	C11H12O4	[M+H]+	Positive	Phenolic acids	酚酸类	Phenolic acids	酚酸类	9	9	9	62800	45000	30900	9	9	9	12.3267	0.0376301	1.28516	up	0	1	0	unchanged	-12.3267	0.0376301	1.28516	down	-12.3267	0.0376301	1.25344	down	0	1	0	unchanged	12.3267	0.0376301	1.25344	up
mws1329	Quercetin-7-O-glucoside*	是	0.0223352	463.09	300.7	463.088	464.095	C21H20O12	[M-H]-	Negative	Flavonoids	黄酮	Flavonols	黄酮醇	1790000	413000	173000	411000	686000	1440000	1730000	992000	1510000	0.0945887	0.932785	0.0632057	unchanged	0.832805	0.349234	0.720737	unchanged	-0.0945887	0.932785	0.0632057	unchanged	0.738216	0.216177	0.808771	unchanged	-0.832805	0.349234	0.720737	unchanged	-0.738216	0.216177	0.808771	unchanged
mws1337	D-Pantothenic Acid	是	0.00423825	220.12	202.1	220.118	219.111	C9H17NO5	[M+H]+	Positive	Others	其它类	Vitamin	维生素	1810000	1560000	2240000	3040000	2700000	2930000	2930000	2310000	1880000	0.628031	0.0201076	1.26897	unchanged	0.343876	0.249443	0.836198	unchanged	-0.628031	0.0201076	1.26897	unchanged	-0.284155	0.226456	0.846486	unchanged	-0.343876	0.249443	0.836198	unchanged	0.284155	0.226456	0.846486	unchanged
mws1346	DL-2-Aminoadipic acid	是	0.0971451	162.08	98	162.076	161.069	C6H11NO4	[M+H]+	Positive	Alkaloids	生物碱	Alkaloids	生物碱	47900	28700	56900	73600	86100	124000	263000	131000	96300	1.08753	0.0601331	1.13926	up	1.87683	0.140563	1.111	up	-1.08753	0.0601331	1.13926	down	0.789299	0.306437	0.735391	unchanged	-1.87683	0.140563	1.111	down	-0.789299	0.306437	0.735391	unchanged
mws1350	Syringaldehyde; 4-Hydroxy-3,5-Dimethoxybenzaldehyde	是	-0.0131435	181.05	151	181.051	182.058	C9H10O4	[M-H]-	Negative	Phenolic acids	酚酸类	Phenolic acids	酚酸类	240000	167000	132000	32600	20000	10400	25700	39400	29900	-3.09686	0.0335988	1.28082	down	-2.50429	0.0412955	1.34809	down	3.09686	0.0335988	1.28082	up	0.592576	0.245446	0.775346	unchanged	2.50429	0.0412955	1.34809	up	-0.592576	0.245446	0.775346	unchanged
mws1382	4'-Hydroxy-3'-methoxyacetophenone (Acetovanillone)	是	-0.0470149	165.06	122.04	165.056	166.063	C9H10O3	[M-H]-	Negative	Phenolic acids	酚酸类	Phenolic acids	酚酸类	51600	74300	15300	9	9	9	2400	5260	9	-12.3525	0.111465	1.11818	down	-4.20256	0.121175	1.1616	down	12.3525	0.111465	1.11818	up	8.14994	0.235301	0.867578	unchanged	4.20256	0.121175	1.1616	up	-8.14994	0.235301	0.867578	unchanged
mws1383	Lumichrome	是	0.0329169	243.09	145	243.088	242.08	C12H10N4O2	[M+H]+	Positive	Alkaloids	生物碱	Alkaloids	生物碱	21500	20400	15200	87700	82200	89800	61200	71700	42400	2.18528	2.72376e-05	1.37852	up	1.61826	0.0385552	1.3415	up	-2.18528	2.72376e-05	1.37852	down	-0.56702	0.0730462	1.14181	unchanged	-1.61826	0.0385552	1.3415	down	0.56702	0.0730462	1.14181	unchanged
mws1417	Indole-3-carboxylic acid	是	-0.0128037	160.04	116	160.04	161.048	C9H7NO2	[M-H]-	Negative	Alkaloids	生物碱	Plumerane	吲哚类生物碱	185000	34200	158000	35700	46000	31400	33500	56400	75700	-1.73773	0.197457	0.949268	unchanged	-1.18763	0.264981	0.869465	unchanged	1.73773	0.197457	0.949268	unchanged	0.550104	0.285782	0.755855	unchanged	1.18763	0.264981	0.869465	unchanged	-0.550104	0.285782	0.755855	unchanged
mws1489	Stearic Acid	是	0.0565749	283.26	283.26	283.264	284.272	C18H36O2	[M-H]-	Negative	Lipids	脂质	Free fatty acids	游离脂肪酸	48300000	46100000	50200000	49900000	54600000	45500000	41400000	39400000	39000000	0.0528949	0.579737	0.412246	unchanged	-0.27144	0.00696436	1.3914	unchanged	-0.0528949	0.579737	0.412246	unchanged	-0.324335	0.0527641	1.18641	unchanged	0.27144	0.00696436	1.3914	unchanged	0.324335	0.0527641	1.18641	unchanged
mws1491	Linoleic acid	是	0.165288	279.23	279.23	279.233	280.24	C18H32O2	[M-H]-	Negative	Lipids	脂质	Free fatty acids	游离脂肪酸	14400000	18500000	16400000	24000000	23100000	22600000	10900000	12000000	12800000	0.499571	0.019878	1.29828	unchanged	-0.465664	0.0441526	1.27309	unchanged	-0.499571	0.019878	1.29828	unchanged	-0.965235	0.000134815	1.33988	unchanged	0.465664	0.0441526	1.27309	unchanged	0.965235	0.000134815	1.33988	unchanged
mws1499	D-(-)-Arabinose	是	0.0201334	149.05	59.01	149.046	150.053	C5H10O5	[M-H]-	Negative	Others	其它类	Saccharides and Alcohols	糖及醇类	82400	83600	100000	58400	53200	83400	103000	102000	100000	-0.447952	0.11033	1.01666	unchanged	0.197383	0.146158	1.10118	unchanged	0.447952	0.11033	1.01666	unchanged	0.645335	0.0577664	1.20202	unchanged	-0.197383	0.146158	1.10118	unchanged	-0.645335	0.0577664	1.20202	unchanged
mws1521	Salicin	是	0.0122944	285.1	121.03	285.098	286.105	C13H18O7	[M-H]-	Negative	Phenolic acids	酚酸类	Phenolic acids	酚酸类	9	9	9	80500	44100	29800	4970	9	51200	12.4814	0.0763054	1.19371	up	11.0229	0.369651	0.731563	unchanged	-12.4814	0.0763054	1.19371	down	-1.45857	0.214932	0.800706	unchanged	-11.0229	0.369651	0.731563	unchanged	1.45857	0.214932	0.800706	unchanged
mws1574	Geniposidic acid	是	0.02551	373.11	123	373.114	374.121	C16H22O10	[M-H]-	Negative	Terpenoids	萜类	Monoterpenoids	倍萜	46700	57300	30600	66100	195000	64300	8410	20200	15900	1.27354	0.277764	0.810306	unchanged	-1.59648	0.0439305	1.27908	down	-1.27354	0.277764	0.810306	unchanged	-2.87001	0.162119	0.989764	unchanged	1.59648	0.0439305	1.27908	up	2.87001	0.162119	0.989764	unchanged
mws1584	1,3-O-Dicaffeoylquinic Acid (Cynarin)	是	-0.0189958	515.12	191	515.119	516.127	C25H24O12	[M-H]-	Negative	Phenolic acids	酚酸类	Phenolic acids	酚酸类	32400	39100	34400	138000	134000	122000	64100	48800	85600	1.89549	0.000691558	1.37575	up	0.906436	0.0970043	1.20159	unchanged	-1.89549	0.000691558	1.37575	down	-0.989057	0.0139683	1.2702	unchanged	-0.906436	0.0970043	1.20159	unchanged	0.989057	0.0139683	1.2702	unchanged
mws1589	D-Panose	是	0.00294159	503.16	179	503.162	504.169	C18H32O16	[M-H]-	Negative	Others	其它类	Saccharides and Alcohols	糖及醇类	331000	292000	180000	527000	335000	278000	515000	482000	337000	0.505562	0.28412	0.745203	unchanged	0.732287	0.0693727	1.14577	unchanged	-0.505562	0.28412	0.745203	unchanged	0.226725	0.528846	0.442924	unchanged	-0.732287	0.0693727	1.14577	unchanged	-0.226725	0.528846	0.442924	unchanged
mws1639	Isofraxidin	是	0.000727183	223.06	190	223.06	222.053	C11H10O5	[M+H]+	Positive	Lignans and Coumarins	木脂素和香豆素	Coumarins	香豆素	24600	43700	31100	169000	149000	91400	25800	30200	21100	2.04219	0.0406899	1.25552	up	-0.366515	0.320486	0.756372	unchanged	-2.04219	0.0406899	1.25552	down	-2.40871	0.0398717	1.2432	down	0.366515	0.320486	0.756372	unchanged	2.40871	0.0398717	1.2432	up
mws2104	D-Pinitol	是	-0.00904869	193.07	99.01	193.072	194.079	C7H14O6	[M-H]-	Negative	Others	其它类	Others	其它	3290	9	9	9	3970	3480	5980	10000	12700	1.17302	0.451773	0.532753	unchanged	3.11601	0.0299326	1.2984	up	-1.17302	0.451773	0.532753	unchanged	1.94299	0.0469422	1.12905	up	-3.11601	0.0299326	1.2984	down	-1.94299	0.0469422	1.12905	down
mws2125	Phosphoenolpyruvate	是	0.0114483	166.98	78.7	166.975	167.982	C3H5O6P	[M-H]-	Negative	Organic acids	有机酸	Organic acids	有机酸	193000	222000	79700	251000	445000	332000	447000	550000	365000	1.05521	0.0706522	1.08022	up	1.4611	0.0150024	1.32581	up	-1.05521	0.0706522	1.08022	down	0.405886	0.225091	0.786361	unchanged	-1.4611	0.0150024	1.32581	down	-0.405886	0.225091	0.786361	unchanged
mws2184	Ethyl caffeate	是	0.0364918	207.07	135.1	207.066	208.074	C11H12O4	[M-H]-	Negative	Phenolic acids	酚酸类	Phenolic acids	酚酸类	15800	21800	22400	324000	334000	380000	79500	165000	47100	4.1127	0.00246848	1.37611	up	2.28096	0.158876	1.08496	up	-4.1127	0.00246848	1.37611	down	-1.83174	0.00865018	1.28736	down	-2.28096	0.158876	1.08496	down	1.83174	0.00865018	1.28736	up
mws2186	Avicularin	是	-0.0179542	435.09	303	435.092	434.085	C20H18O11	[M+H]+	Positive	Flavonoids	黄酮	Flavonols	黄酮醇	178000	9890	19600	6530	3550	12400	6040	4640	3550	-3.20633	0.375155	0.680562	unchanged	-3.86603	0.358624	0.747631	unchanged	3.20633	0.375155	0.680562	unchanged	-0.659706	0.402882	0.612794	unchanged	3.86603	0.358624	0.747631	unchanged	0.659706	0.402882	0.612794	unchanged
mws2187	Saikosaponin B4	是	-0.0253407	811.48	649.4	811.485	812.492	C43H72O14	[M-H]-	Negative	Terpenoids	萜类	Triterpene	三萜	9340	7230	7500	20000	17200	14800	4570	10000	6510	1.11128	0.0136982	1.30507	up	-0.191361	0.607698	0.408694	unchanged	-1.11128	0.0136982	1.30507	down	-1.30264	0.00928628	1.24245	down	0.191361	0.607698	0.408694	unchanged	1.30264	0.00928628	1.24245	up
mws2188	Saikosaponin A	是	0.0181976	779.46	617.4	779.459	780.466	C42H68O13	[M-H]-	Negative	Terpenoids	萜类	Triterpene	三萜	2210000	2370000	4680000	4270000	5100000	4010000	697000	1490000	949000	0.530994	0.221142	0.861852	unchanged	-1.56209	0.115199	1.1385	down	-0.530994	0.221142	0.861852	unchanged	-2.09308	0.001653	1.31351	down	1.56209	0.115199	1.1385	up	2.09308	0.001653	1.31351	up
mws2190	Saikosaponin D	是	0.0181976	779.46	617.3	779.459	780.466	C42H68O13	[M-H]-	Negative	Terpenoids	萜类	Triterpene	三萜	419000	193000	310000	981000	911000	951000	258000	212000	397000	1.62458	0.00619552	1.3536	up	-0.0887348	0.841381	0.155941	unchanged	-1.62458	0.00619552	1.3536	down	-1.71331	0.00329257	1.32838	down	0.0887348	0.841381	0.155941	unchanged	1.71331	0.00329257	1.32838	up
mws2191	Saikosaponin G	是	0.0181976	779.46	617.4	779.459	780.466	C42H68O13	[M-H]-	Negative	Terpenoids	萜类	Triterpene Saponin	三萜皂苷	751000	327000	525000	1560000	1530000	1380000	372000	423000	466000	1.4795	0.00724313	1.33223	up	-0.346206	0.45199	0.607497	unchanged	-1.4795	0.00724313	1.33223	down	-1.82571	0.000513594	1.34071	down	0.346206	0.45199	0.607497	unchanged	1.82571	0.000513594	1.34071	up
mws2194	Saikosaponin B3	是	-0.0253407	811.48	649.4	811.485	812.492	C43H72O14	[M-H]-	Negative	Terpenoids	萜类	Triterpene	三萜	6740	4780	8680	31000	20100	16400	3680	4540	5230	1.74053	0.0613297	1.20042	up	-0.586749	0.173592	0.999	unchanged	-1.74053	0.0613297	1.20042	down	-2.32728	0.0530068	1.21248	down	0.586749	0.173592	0.999	unchanged	2.32728	0.0530068	1.21248	up
mws2196	Saikosaponin H	是	0.0274283	925.52	779.4	925.517	926.524	C48H78O17	[M-H]-	Negative	Terpenoids	萜类	Triterpene Saponin	三萜皂苷	2050000	2880000	10700000	5610000	4050000	2990000	350000	1050000	658000	-0.30518	0.757455	0.236291	unchanged	-2.925	0.241877	0.930084	unchanged	0.30518	0.757455	0.236291	unchanged	-2.61982	0.0360768	1.23262	down	2.925	0.241877	0.930084	unchanged	2.61982	0.0360768	1.23262	up
mws2197	Saikosaponin I	是	0.0274283	925.52	779.47	925.517	926.524	C48H78O17	[M-H]-	Negative	Terpenoids	萜类	Triterpene	三萜	515000	609000	2250000	1150000	959000	635000	89600	215000	123000	-0.298179	0.749343	0.244696	unchanged	-2.98013	0.222954	0.963585	unchanged	0.298179	0.749343	0.244696	unchanged	-2.68195	0.0297783	1.2526	down	2.98013	0.222954	0.963585	unchanged	2.68195	0.0297783	1.2526	up
mws2212	Caffeic acid	是	-0.0129333	179.03	135.05	179.035	180.042	C9H8O4	[M-H]-	Negative	Phenolic acids	酚酸类	Phenolic acids	酚酸类	1140000	2350000	1720000	1950000	2840000	3540000	3100000	1100000	2010000	0.677033	0.15135	0.925464	unchanged	0.25331	0.652781	0.351924	unchanged	-0.677033	0.15135	0.925464	unchanged	-0.423723	0.395548	0.582256	unchanged	-0.25331	0.652781	0.351924	unchanged	0.423723	0.395548	0.582256	unchanged
mws2213	Cinnamic acid	是	-0.0209214	147.05	77.01	147.045	148.052	C9H8O2	[M-H]-	Negative	Phenolic acids	酚酸类	Phenolic acids	酚酸类	2310	2380	1550	39400	3440	10100	2550	9570	7340	3.08474	0.294081	0.797325	unchanged	1.64089	0.165179	1.06618	up	-3.08474	0.294081	0.797325	unchanged	-1.44385	0.419389	0.600223	unchanged	-1.64089	0.165179	1.06618	down	1.44385	0.419389	0.600223	unchanged
mws2368	Tyrosol	是	-0.0229134	137.06	119.05	137.061	138.068	C8H10O2	[M-H]-	Negative	Phenolic acids	酚酸类	Phenolic acids	酚酸类	7470	4280	6980	11500	12900	16100	9070	5220	8090	1.11257	0.0152453	1.25557	up	0.256859	0.469948	0.545464	unchanged	-1.11257	0.0152453	1.25557	down	-0.855712	0.0288519	1.16179	unchanged	-0.256859	0.469948	0.545464	unchanged	0.855712	0.0288519	1.16179	unchanged
mws2608	N-Acetyl-D-galactosamine	是	-0.0163104	222.1	84.05	222.097	221.09	C8H15NO6	[M+H]+	Positive	Others	其它类	Saccharides and Alcohols	糖及醇类	663000	646000	722000	656000	702000	709000	648000	823000	671000	0.0253481	0.696408	0.286615	unchanged	0.0767682	0.583066	0.436042	unchanged	-0.0253481	0.696408	0.286615	unchanged	0.0514201	0.69961	0.287365	unchanged	-0.0767682	0.583066	0.436042	unchanged	-0.0514201	0.69961	0.287365	unchanged
mws2623	11-Octadecanoic acid(Vaccenic acid)	是	0.0216527	281.25	281.25	281.249	282.256	C18H34O2	[M-H]-	Negative	Lipids	脂质	Free fatty acids	游离脂肪酸	7590000	8630000	16300000	21400000	18700000	18100000	10800000	10200000	8310000	0.839692	0.0752267	1.14254	unchanged	-0.149934	0.738972	0.270648	unchanged	-0.839692	0.0752267	1.14254	unchanged	-0.989626	0.00219473	1.30556	unchanged	0.149934	0.738972	0.270648	unchanged	0.989626	0.00219473	1.30556	unchanged
mws2627	Tamarixetin (3,3',5,7-Tetrahydroxy-4'-Methoxyflavone)	是	-0.0288302	317.07	285.04	317.066	316.058	C16H12O7	[M+H]+	Positive	Flavonoids	黄酮	Flavonoid	黄酮	24100	3650	219000	9	5610	9	9	9	9	-5.45428	0.362179	0.698426	unchanged	-13.1578	0.353526	0.754413	unchanged	5.45428	0.362179	0.698426	unchanged	-7.70352	0.42265	0.603665	unchanged	13.1578	0.353526	0.754413	unchanged	7.70352	0.42265	0.603665	unchanged
mws4053	Ursolic acid	是	0.0242038	455.35	455.36	455.353	456.36	C30H48O3	[M-H]-	Negative	Terpenoids	萜类	Triterpene	三萜	8070	9550	7250	16500	17300	15500	9	9	8680	0.987181	0.000891741	1.35434	unchanged	-1.51565	0.198461	0.987737	unchanged	-0.987181	0.000891741	1.35434	unchanged	-2.50283	0.039012	1.23811	down	1.51565	0.198461	0.987737	unchanged	2.50283	0.039012	1.23811	up
mws4134	Oxiglutatione	是	0.0227925	611.14	306.08	611.145	612.152	C20H32N6O12S2	[M-H]-	Negative	Amino acids and derivatives	氨基酸及其衍生物	Amino acids and derivatives	氨基酸及其衍生物	111000	102000	123000	348000	381000	359000	189000	339000	310000	1.69515	9.58872e-05	1.37812	up	1.31849	0.065399	1.28512	up	-1.69515	9.58872e-05	1.37812	down	-0.376656	0.207503	0.895894	unchanged	-1.31849	0.065399	1.28512	down	0.376656	0.207503	0.895894	unchanged
mws4170	D-Glucose	是	-0.00939876	179.06	59.01	179.056	180.063	C6H12O6	[M-H]-	Negative	Others	其它类	Saccharides and Alcohols	糖及醇类	253000	200000	173000	129000	127000	161000	135000	143000	146000	-0.586115	0.0793429	1.10961	unchanged	-0.562098	0.100525	1.20108	unchanged	0.586115	0.0793429	1.10961	unchanged	0.0240169	0.855368	0.136367	unchanged	0.562098	0.100525	1.20108	unchanged	-0.0240169	0.855368	0.136367	unchanged
mws4173	5,7-Dimethoxycoumarin (Limettin)(Citropten)	是	-0.0252009	207.07	192.04	207.065	206.058	C11H10O4	[M+H]+	Positive	Lignans and Coumarins	木脂素和香豆素	Coumarins	香豆素	21700	151000	15700	2890000	1240000	4650000	8060	24100	5270	5.54235	0.100363	1.14036	up	-2.33153	0.372244	0.723291	unchanged	-5.54235	0.100363	1.14036	down	-7.87388	0.0976949	1.11825	down	2.33153	0.372244	0.723291	unchanged	7.87388	0.0976949	1.11825	up
mws4174	N-Acetyl-D-mannosamine	是	-0.0163104	222.1	138	222.097	221.09	C8H15NO6	[M+H]+	Positive	Others	其它类	Saccharides and Alcohols	糖及醇类	15300	15000	14100	8840	8260	4790	14600	13300	10700	-1.02029	0.0206388	1.30616	down	-0.201959	0.228428	0.920901	unchanged	1.02029	0.0206388	1.30616	up	0.818329	0.0314158	1.15072	unchanged	0.201959	0.228428	0.920901	unchanged	-0.818329	0.0314158	1.15072	unchanged
mws4175	D-Glucurono-6,3-lactone	是	-0.0660171	175.02	85.03	175.025	176.032	C6H8O6	[M-H]-	Negative	Others	其它类	Saccharides and Alcohols	糖及醇类	5600	4960	9	9	15400	11800	18300	19300	18900	1.36425	0.358122	0.673511	unchanged	2.41841	0.011397	1.43029	up	-1.36425	0.358122	0.673511	unchanged	1.05417	0.16999	0.976556	unchanged	-2.41841	0.011397	1.43029	down	-1.05417	0.16999	0.976556	unchanged
mws4176	L-Alanyl-L-Phenylalanine	是	0.00505773	237.12	120.09	237.123	236.116	C12H16N2O3	[M+H]+	Positive	Amino acids and derivatives	氨基酸及其衍生物	Amino acids and derivatives	氨基酸及其衍生物	8090	5710	8380	8430	11700	9880	8540	7910	9360	0.436184	0.109717	0.992307	unchanged	0.218671	0.292075	0.793024	unchanged	-0.436184	0.109717	0.992307	unchanged	-0.217513	0.276335	0.756204	unchanged	-0.218671	0.292075	0.793024	unchanged	0.217513	0.276335	0.756204	unchanged
mws4183	Quercetin-3-O-arabinoside (Guaijaverin)	是	-0.0345738	433.08	300.03	433.078	434.085	C20H18O11	[M-H]-	Negative	Flavonoids	黄酮	Flavonols	黄酮醇	159000	8670	13200	7420	2450	13000	9	9	9	-2.98342	0.397821	0.649904	unchanged	-12.7097	0.346509	0.765609	unchanged	2.98342	0.397821	0.649904	unchanged	-9.72628	0.129715	1.05365	down	12.7097	0.346509	0.765609	unchanged	9.72628	0.129715	1.05365	up
mws5035	L-Leucyl-L-phenylalanine	是	0.0394271	279.17	120.08	279.17	278.163	C15H22N2O3	[M+H]+	Positive	Amino acids and derivatives	氨基酸及其衍生物	Amino acids and derivatives	氨基酸及其衍生物	34600	31300	35400	50700	56300	56700	13500	24700	24100	0.69242	0.00166751	1.35109	unchanged	-0.70133	0.0575093	1.26411	unchanged	-0.69242	0.00166751	1.35109	unchanged	-1.39375	0.00356836	1.31125	down	0.70133	0.0575093	1.26411	unchanged	1.39375	0.00356836	1.31125	up
mws5037	L-Alanyl-L-leucine	是	0.00558812	203.14	86.1	203.139	202.132	C9H18N2O3	[M+H]+	Positive	Amino acids and derivatives	氨基酸及其衍生物	Amino acids and derivatives	氨基酸及其衍生物	32300	19000	29300	54500	55200	64300	17100	32400	37400	1.11024	0.00440952	1.315	up	0.108576	0.790389	0.20891	unchanged	-1.11024	0.00440952	1.315	down	-1.00166	0.0243067	1.21981	down	-0.108576	0.790389	0.20891	unchanged	1.00166	0.0243067	1.21981	up
mws5040	Turanose	是	0	365.11	203.05	365.105	364.078	C12H21O11Na	[M+H]+	Positive	Others	其它类	Saccharides and Alcohols	糖及醇类	7460000	4260000	11300000	3370000	2420000	3220000	948000	640000	932000	-1.35329	0.146018	1.03781	down	-3.19139	0.0780538	1.26135	down	1.35329	0.146018	1.03781	up	-1.8381	0.0113586	1.29697	down	3.19139	0.0780538	1.26135	up	1.8381	0.0113586	1.29697	up
mws5041	L-Glycyl-L-isoleucine	是	0.00634139	189.12	86.1	189.123	188.116	C8H16N2O3	[M+H]+	Positive	Amino acids and derivatives	氨基酸及其衍生物	Amino acids and derivatives	氨基酸及其衍生物	58100	55000	56100	63000	58100	44200	62800	82700	92500	-0.0336428	0.839943	0.156916	unchanged	0.492232	0.118137	1.16617	unchanged	0.0336428	0.839943	0.156916	unchanged	0.525875	0.0913379	1.02435	unchanged	-0.492232	0.118137	1.16617	unchanged	-0.525875	0.0913379	1.02435	unchanged
mws5042	L-Glycyl-L-phenylalanine	是	0.0504843	223.11	120.09	223.108	222.1	C11H14N2O3	[M+H]+	Positive	Amino acids and derivatives	氨基酸及其衍生物	Amino acids and derivatives	氨基酸及其衍生物	89400	69100	77500	68500	69900	58900	87000	82800	101000	-0.258396	0.148658	0.949974	unchanged	0.198441	0.223778	0.858253	unchanged	0.258396	0.148658	0.949974	unchanged	0.456837	0.026695	1.19229	unchanged	-0.198441	0.223778	0.858253	unchanged	-0.456837	0.026695	1.19229	unchanged
mws5045	12-Hydroxydodecanoic acid	是	0.00832353	215.17	169.16	215.165	216.173	C12H24O3	[M-H]-	Negative	Lipids	脂质	Free fatty acids	游离脂肪酸	2380	2370	1800	2610	3570	3350	146000	9310	62100	0.540981	0.0546822	1.13298	unchanged	5.05278	0.219421	0.972482	unchanged	-0.540981	0.0546822	1.13298	unchanged	4.5118	0.223784	0.886187	unchanged	-5.05278	0.219421	0.972482	unchanged	-4.5118	0.223784	0.886187	unchanged
N7808	AcetylSaikosaponin I	否	-0.195652	967	925	967.527	968.534	C50H80O18	[M-H]-	Negative	Terpenoids	萜类	Triterpene	三萜	43400	148000	42700	9	3980	2290	39900	75400	50900	-5.22045	0.16199	1.01825	down	-0.494205	0.590099	0.435328	unchanged	5.22045	0.16199	1.01825	up	4.72624	0.0352681	1.25485	up	0.494205	0.590099	0.435328	unchanged	-4.72624	0.0352681	1.25485	down
N7839	AcetylSaikosaponin F	否	-2.92857	969	927	969.543	970.55	C50H82O18	[M-H]-	Negative	Terpenoids	萜类	Triterpene	三萜	40800	47500	62800	9	9	9	12400	22200	13600	-12.4503	0.0163074	1.3397	down	-1.6484	0.0196626	1.35419	down	12.4503	0.0163074	1.3397	up	10.8019	0.0350098	1.25981	up	1.6484	0.0196626	1.35419	up	-10.8019	0.0350098	1.25981	down
N9586	AcetylSaikosaponin E	否	-5.42029	805	763	805.474	806.482	C44H70O13	[M-H]-	Negative	Terpenoids	萜类	Triterpene	三萜	22800	62600	36900	18800	17200	10300	15100	10100	12700	-1.40134	0.156193	1.00773	down	-1.69015	0.135047	1.12805	down	1.40134	0.156193	1.00773	up	-0.288814	0.41442	0.573811	unchanged	1.69015	0.135047	1.12805	up	0.288814	0.41442	0.573811	unchanged
pma2987	Histidinol	否	-1.32589	142.1	124.09	142.097	141.09	C6H11N3O	[M+H]+	Positive	Others	其它类	Others	其它	13700000	13800000	15400000	13100000	13500000	14600000	15900000	16300000	15800000	-0.0583333	0.471355	0.51209	unchanged	0.162057	0.0815856	1.21945	unchanged	0.0583333	0.471355	0.51209	unchanged	0.22039	0.0269259	1.24527	unchanged	-0.162057	0.0815856	1.21945	unchanged	-0.22039	0.0269259	1.24527	unchanged
pma3101	Nicotinate D-ribonucleoside	否	462.183	256.2	124.1	256.082	256.082	C11H14NO6+	[M+H]+	Positive	Others	其它类	Vitamin	维生素	1170000	797000	1080000	7410000	5260000	4320000	7440000	8270000	7080000	2.47922	0.0349167	1.28651	up	2.90294	0.00131132	1.45986	up	-2.47922	0.0349167	1.28651	down	0.423715	0.157794	0.947767	unchanged	-2.90294	0.00131132	1.45986	down	-0.423715	0.157794	0.947767	unchanged
pma3724	1-O-Feruloylquinic acid*	否	-21.6972	369.1	177.1	369.118	368.111	C17H20O9	[M+H]+	Positive	Phenolic acids	酚酸类	Phenolic acids	酚酸类	602000	489000	988000	3430000	4950000	4070000	1140000	394000	375000	2.58218	0.00960645	1.33611	up	-0.123073	0.858372	0.140596	unchanged	-2.58218	0.00960645	1.33611	down	-2.70526	0.00509804	1.29666	down	0.123073	0.858372	0.140596	unchanged	2.70526	0.00509804	1.29666	up
pma6460	4-O-p-Coumaroylquinic acid*	否	-8.57668	337.09	163.04	337.093	338.1	C16H18O8	[M-H]-	Negative	Phenolic acids	酚酸类	Phenolic acids	酚酸类	9	9	9	8120	8440	7200	8250	9	9	9.78136	0.00219989	1.37774	up	8.25844	0.42265	0.657063	unchanged	-9.78136	0.00219989	1.37774	down	-1.52292	0.199017	0.919909	unchanged	-8.25844	0.42265	0.657063	unchanged	1.52292	0.199017	0.919909	unchanged
pmb0069	Benzamide	否	0	122	105	122.06	121.053	C7H7NO	[M+H]+	Positive	Phenolic acids	酚酸类	Phenolic acids	酚酸类	3610	3300	5040	8700	6080	8970	9	9	9	0.990917	0.0307323	1.21715	unchanged	-8.78984	0.0176979	1.4182	down	-0.990917	0.0307323	1.21715	unchanged	-9.78075	0.0133131	1.31441	down	8.78984	0.0176979	1.4182	up	9.78075	0.0133131	1.31441	up
pmb0130	Acetryptine	否	0.017244	203.12	144	203.118	202.111	C12H14N2O	[M+H]+	Positive	Alkaloids	生物碱	Phenolamine	酚胺	9740	7310	10100	12900	12600	10800	13800	13200	11600	0.419017	0.0539377	1.12469	unchanged	0.507649	0.0284987	1.27445	unchanged	-0.419017	0.0539377	1.12469	unchanged	0.0886313	0.45513	0.515267	unchanged	-0.507649	0.0284987	1.27445	unchanged	-0.0886313	0.45513	0.515267	unchanged
pmb0142	Caffeic aldehyde	否	274.86	165.1	95.2	165.055	164.047	C9H8O3	[M+H]+	Positive	Phenolic acids	酚酸类	Phenolic acids	酚酸类	25100	59400	51100	9	9	9	9	9	9	-12.2941	0.0484973	1.2588	down	-12.2941	0.0484973	1.33601	down	12.2941	0.0484973	1.2588	up	0	1	0	unchanged	12.2941	0.0484973	1.33601	up	0	1	0	unchanged
pmb0197	N7-Methylguanosine	否	-15.4138	298.1	166.3	298.115	297.107	C11H15N5O5	[M+H]+	Positive	Nucleotides and derivatives	核苷酸及其衍生物	Nucleotides and derivatives	核苷酸及其衍生物	6240	7420	11100	6870	6050	7700	20100	20400	19000	-0.263967	0.450064	0.565474	unchanged	1.26488	0.0107184	1.42081	up	0.263967	0.450064	0.565474	unchanged	1.52885	3.83608e-05	1.34317	up	-1.26488	0.0107184	1.42081	down	-1.52885	3.83608e-05	1.34317	down
pmb0296	1-Oleoyl-Sn-Glycerol	否	0.0106904	357.3	265.4	357.3	356.293	C21H40O4	[M+H]+	Positive	Lipids	脂质	Glycerol ester	甘油酯	10900	7270	18800	87400	48800	53500	22000	20800	6830	2.35929	0.0440226	1.24001	up	0.424857	0.521024	0.492029	unchanged	-2.35929	0.0440226	1.24001	down	-1.93444	0.0466058	1.17705	down	-0.424857	0.521024	0.492029	unchanged	1.93444	0.0466058	1.17705	up
pmb0464	L-Aspartic acid-O-diglucoside	否	0	458.1	116.3	458.15	457.143	C16H27NO14	[M+H]+	Positive	Amino acids and derivatives	氨基酸及其衍生物	Amino acids and derivatives	氨基酸及其衍生物	100000	81200	53300	195000	238000	344000	298000	232000	269000	1.72833	0.0450296	1.23181	up	1.76861	0.0019901	1.42548	up	-1.72833	0.0450296	1.23181	down	0.0402809	0.889692	0.10239	unchanged	-1.76861	0.0019901	1.42548	down	-0.0402809	0.889692	0.10239	unchanged
pmb0484	Choline	是	0.0916311	104.1	60.1	104.107	103.091	C5H13NO	[M+H]+	Positive	Alkaloids	生物碱	Alkaloids	生物碱	14400000	11600000	14200000	15400000	14700000	14400000	14500000	14000000	13800000	0.14661	0.248569	0.834661	unchanged	0.0734622	0.521746	0.520074	unchanged	-0.14661	0.248569	0.834661	unchanged	-0.0731477	0.120861	0.960337	unchanged	-0.0734622	0.521746	0.520074	unchanged	0.0731477	0.120861	0.960337	unchanged
pmb0492	N',N'',N'''-p-Coumaroyl-cinnamoyl-caffeoyl spermidine	否	-0.0211161	584.28	325	584.276	583.268	C34H37N3O6	[M+H]+	Positive	Alkaloids	生物碱	Phenolamine	酚胺	11500	10500	20700	32300	21300	24800	26600	32900	37200	0.876618	0.0605084	1.09632	unchanged	1.17928	0.0159047	1.31574	up	-0.876618	0.0605084	1.09632	unchanged	0.302662	0.244483	0.76044	unchanged	-1.17928	0.0159047	1.31574	down	-0.302662	0.244483	0.76044	unchanged
pmb0500	N-p-Coumaroyl-N'-feruloylputrescine	否	0.00885107	411.19	177.05	411.191	410.184	C23H26N2O5	[M+H]+	Positive	Alkaloids	生物碱	Phenolamine	酚胺	9	9	9	9	9	9	46500	95000	81000	0	1	0	unchanged	13.0086	0.0357538	1.36922	up	0	1	0	unchanged	13.0086	0.0357538	1.25799	up	-13.0086	0.0357538	1.36922	down	-13.0086	0.0357538	1.25799	down
pmb0530	Nicotinic acid adenine dinucleotide	是	0.0176887	664.12	136.2	664.116	663.109	C21H27N7O14P2	[M+H]+	Positive	Nucleotides and derivatives	核苷酸及其衍生物	Nucleotides and derivatives	核苷酸及其衍生物	373000	196000	242000	645000	566000	601000	564000	549000	625000	1.15981	0.0134425	1.30803	up	1.09965	0.0161202	1.37567	up	-1.15981	0.0134425	1.30803	down	-0.0601549	0.491333	0.477619	unchanged	-1.09965	0.0161202	1.37567	down	0.0601549	0.491333	0.477619	unchanged
pmb0542	Cyanidin-3-O-(6''-O-malonyl)glucoside	否	0	535.11	287.06	535.108	535.108	C24H23O14+	[M]+	Positive	Flavonoids	黄酮	Anthocyanins	花青素	848000	93000	181000	117000	420000	815000	9	9	9	0.269022	0.818572	0.168976	unchanged	-15.3428	0.257197	0.906852	unchanged	-0.269022	0.818572	0.168976	unchanged	-15.6118	0.15549	1.00476	down	15.3428	0.257197	0.906852	unchanged	15.6118	0.15549	1.00476	up
pmb0608	Chrysoeriol-7-O-(6''-malonyl)glucoside	否	-0.0580248	549.12	301.4	549.124	548.117	C25H24O14	[M+H]+	Positive	Flavonoids	黄酮	Flavonoid	黄酮	14500	9890	15000	4400	6490	6510	26100	3610	1970	-1.17874	0.030944	1.24568	down	-0.314257	0.775031	0.234142	unchanged	1.17874	0.030944	1.24568	up	0.864485	0.603609	0.393173	unchanged	0.314257	0.775031	0.234142	unchanged	-0.864485	0.603609	0.393173	unchanged
pmb0706	Quercetin-5-O-(6''-malonyl)glucosyl-5-O-glucoside	否	-0.0137932	713.16	465.1	713.156	712.149	C30H32O20	[M+H]+	Positive	Flavonoids	黄酮	Flavonols	黄酮醇	38800	45100	25800	20000	21200	35900	9580	6670	16900	-0.508761	0.228911	0.802134	unchanged	-1.72648	0.0277478	1.31148	down	0.508761	0.228911	0.802134	unchanged	-1.21772	0.0838933	1.04764	down	1.72648	0.0277478	1.31148	up	1.21772	0.0838933	1.04764	up
pmb0709	Quercetin-7-O-(6''-malonyl)glucosyl-5-O-glucoside	否	-0.0137932	713.16	465.2	713.156	712.149	C30H32O20	[M+H]+	Positive	Flavonoids	黄酮	Flavonols	黄酮醇	177000	43400	23800	3570	3160	9	9	9	9	-5.17938	0.241765	0.87858	unchanged	-13.1428	0.232918	0.948692	unchanged	5.17938	0.241765	0.87858	unchanged	-7.96343	0.185022	0.95175	unchanged	13.1428	0.232918	0.948692	unchanged	7.96343	0.185022	0.95175	unchanged
pmb0751	Trans-5-O-(p-Coumaroyl)shikimate	否	9.71887	321.1	147.3	321.097	320.09	C16H16O7	[M+H]+	Positive	Phenolic acids	酚酸类	Phenolic acids	酚酸类	11700	48000	35700	31800	25000	15100	172000	16000	192000	-0.407997	0.554624	0.439655	unchanged	1.99394	0.227421	0.943274	unchanged	0.407997	0.554624	0.439655	unchanged	2.40194	0.205391	0.91353	unchanged	-1.99394	0.227421	0.943274	unchanged	-2.40194	0.205391	0.91353	unchanged
pmb0752	3-O-Feruloylquinic acid*	否	-0.0504899	369.12	177.1	369.118	368.111	C17H20O9	[M+H]+	Positive	Phenolic acids	酚酸类	Phenolic acids	酚酸类	83900	106000	99200	246000	204000	302000	55600	14500	18900	1.37916	0.0271638	1.29486	up	-1.69969	0.020365	1.34607	down	-1.37916	0.0271638	1.29486	down	-3.07886	0.00720041	1.29876	down	1.69969	0.020365	1.34607	up	3.07886	0.00720041	1.29876	up
pmb0782	Piperidine	否	41.5125	86.1	69.2	86.0964	85.089	C5H11N	[M+H]+	Positive	Alkaloids	生物碱	Alkaloids	生物碱	3300000	5240000	2830000	13300000	16100000	13600000	4720000	4330000	10300000	1.9191	0.000928104	1.35157	up	0.767101	0.301239	0.795476	unchanged	-1.9191	0.000928104	1.35157	down	-1.152	0.0378902	1.18833	down	-0.767101	0.301239	0.795476	unchanged	1.152	0.0378902	1.18833	up
pmb0789	Pyridoxine-5'-O-glucoside	否	-0.28017	332.13	152.07	332.134	331.127	C14H21NO8	[M+H]+	Positive	Others	其它类	Vitamin	维生素	64100	83900	309000	241000	259000	333000	64000	159000	72600	0.866122	0.2471	0.831691	unchanged	-0.628548	0.574915	0.446514	unchanged	-0.866122	0.2471	0.831691	unchanged	-1.49467	0.012515	1.22518	down	0.628548	0.574915	0.446514	unchanged	1.49467	0.012515	1.22518	up
pmb0801	4-Pyridoxic acid-O-glucoside	否	0.0069068	346.11	184.1	346.113	345.106	C14H19NO9	[M+H]+	Positive	Others	其它类	Vitamin	维生素	4630	5700	5410	16300	9820	10700	16600	13200	8050	1.22605	0.0708689	1.19479	up	1.26586	0.0950528	1.21479	up	-1.22605	0.0708689	1.19479	down	0.0398037	0.920133	0.0721323	unchanged	-1.26586	0.0950528	1.21479	down	-0.0398037	0.920133	0.0721323	unchanged
pmb0818	Methoxyindoleacetic acid	否	0	206.1	147.5	206.081	205.074	C11H11NO3	[M+H]+	Positive	Alkaloids	生物碱	Plumerane	吲哚类生物碱	1110000	534000	1300000	938000	1050000	1030000	816000	1280000	1590000	0.0358151	0.924937	0.0742232	unchanged	0.324278	0.485144	0.527261	unchanged	-0.0358151	0.924937	0.0742232	unchanged	0.288463	0.426978	0.59318	unchanged	-0.324278	0.485144	0.527261	unchanged	-0.288463	0.426978	0.59318	unchanged
pmb0855	LysoPC 16:0	是	0.00807005	496.34	184.07	496.34	495.332	C24H50NO7P	[M+H]+	Positive	Lipids	脂质	LPC	溶血磷脂酰胆碱	12500000	13800000	16200000	6890000	6650000	5540000	10500000	21600000	19100000	-1.1554	0.0106627	1.3264	down	0.268681	0.48487	0.557969	unchanged	1.1554	0.0106627	1.3264	up	1.42408	0.0838856	1.14052	up	-0.268681	0.48487	0.557969	unchanged	-1.42408	0.0838856	1.14052	down
pmb0856	LysoPE 18:1(2n isomer)*	否	0.00860648	480.31	339.29	480.308	479.301	C23H46NO7P	[M+H]+	Positive	Lipids	脂质	LPE	溶血磷脂酰乙醇胺	138000	138000	124000	390000	310000	294000	67900	84400	57000	1.31325	0.0196869	1.3242	up	-0.934428	0.00493343	1.4109	unchanged	-1.31325	0.0196869	1.3242	down	-2.24767	0.00889254	1.31385	down	0.934428	0.00493343	1.4109	unchanged	2.24767	0.00889254	1.31385	up
pmb0863	LysoPC 16:2(2n isomer)*	否	0.0083967	492.31	184.07	492.308	491.301	C24H46NO7P	[M+H]+	Positive	Lipids	脂质	LPC	溶血磷脂酰胆碱	6240	8610	4940	6910	10400	10700	6500	11600	15100	0.50117	0.167713	0.891973	unchanged	0.746412	0.208014	0.932789	unchanged	-0.50117	0.167713	0.891973	unchanged	0.245241	0.57892	0.401313	unchanged	-0.746412	0.208014	0.932789	unchanged	-0.245241	0.57892	0.401313	unchanged
pmb0864	LysoPE 14:0	否	0.0101491	426.26	285.24	426.262	425.254	C19H40NO7P	[M+H]+	Positive	Lipids	脂质	LPE	溶血磷脂酰乙醇胺	32700	19800	7650	47000	25200	15600	7960	8800	13100	0.545656	0.479919	0.504364	unchanged	-1.01035	0.295814	0.827888	unchanged	-0.545656	0.479919	0.504364	unchanged	-1.55601	0.169864	0.965888	unchanged	1.01035	0.295814	0.827888	unchanged	1.55601	0.169864	0.965888	unchanged
pmb0865	LysoPC 18:3(2n isomer)*	否	0.00785151	518.32	184.07	518.324	517.317	C26H48NO7P	[M+H]+	Positive	Lipids	脂质	LPC	溶血磷脂酰胆碱	392000	470000	172000	512000	311000	719000	166000	206000	208000	0.576567	0.320015	0.688057	unchanged	-0.834111	0.230024	0.944334	unchanged	-0.576567	0.320015	0.688057	unchanged	-1.41068	0.110683	1.0851	down	0.834111	0.230024	0.944334	unchanged	1.41068	0.110683	1.0851	up
pmb0874	LysoPE 18:2(2n isomer)*	否	0.00877685	478.29	337.27	478.293	477.286	C23H44NO7P	[M+H]+	Positive	Lipids	脂质	LPE	溶血磷脂酰乙醇胺	6020000	8910000	5050000	12500000	15800000	13000000	5640000	7190000	7480000	1.04759	0.0104666	1.26807	up	0.0236337	0.937675	0.0618526	unchanged	-1.04759	0.0104666	1.26807	down	-1.02395	0.00839654	1.27945	down	-0.0236337	0.937675	0.0618526	unchanged	1.02395	0.00839654	1.27945	up
pmb0876	LysoPE 16:0	是	0.00924053	454.29	313.27	454.293	453.286	C21H44NO7P	[M+H]+	Positive	Lipids	脂质	LPE	溶血磷脂酰乙醇胺	449000	444000	479000	357000	365000	382000	471000	1260000	892000	-0.31354	0.00392531	1.32704	unchanged	0.934937	0.208589	0.990831	unchanged	0.31354	0.00392531	1.32704	unchanged	1.24848	0.156305	1.0028	up	-0.934937	0.208589	0.990831	unchanged	-1.24848	0.156305	1.0028	down
pmb0881	LysoPE 18:2	否	0.00877685	478.29	337.27	478.293	477.286	C23H44NO7P	[M+H]+	Positive	Lipids	脂质	LPE	溶血磷脂酰乙醇胺	5870000	10300000	4910000	12800000	15400000	13400000	5330000	7320000	7860000	0.980709	0.0366865	1.21856	unchanged	-0.0395474	0.924226	0.0767597	unchanged	-0.980709	0.0366865	1.21856	unchanged	-1.02026	0.00308	1.28811	down	0.0395474	0.924226	0.0767597	unchanged	1.02026	0.00308	1.28811	up
pmb0883	LysoPE 18:0	否	0.00843753	482.32	341.31	482.324	481.317	C23H48NO7P	[M+H]+	Positive	Lipids	脂质	LPE	溶血磷脂酰乙醇胺	5550	7410	6190	5670	5600	5180	8940	19100	10400	-0.219257	0.236329	0.86146	unchanged	1.00526	0.176597	1.03812	up	0.219257	0.236329	0.86146	unchanged	1.22452	0.146698	1.02009	up	-1.00526	0.176597	1.03812	down	-1.22452	0.146698	1.02009	down
pmb0889	Punicic acid (9Z,11E,13Z-octadecatrienoic acid)	否	0.0121028	279.23	95.1	279.232	278.225	C18H30O2	[M+H]+	Positive	Lipids	脂质	Free fatty acids	游离脂肪酸	105000	103000	90600	117000	146000	139000	150000	109000	159000	0.428981	0.0394458	1.20174	unchanged	0.485289	0.112914	1.14394	unchanged	-0.428981	0.0394458	1.20174	unchanged	0.0563074	0.781816	0.201103	unchanged	-0.485289	0.112914	1.14394	unchanged	-0.0563074	0.781816	0.201103	unchanged
pmb0962	L-Lysine-Butanoic Acid	否	0	235.1	118.3	235.165	234.158	C10H22N2O4	[M+H]+	Positive	Amino acids and derivatives	氨基酸及其衍生物	Amino acids and derivatives	氨基酸及其衍生物	27700	61300	29400	778000	1870000	1200000	204000	126000	934000	5.02237	0.0594501	1.23158	up	3.41626	0.275959	0.874943	unchanged	-5.02237	0.0594501	1.23158	down	-1.60611	0.105975	0.978682	unchanged	-3.41626	0.275959	0.874943	unchanged	1.60611	0.105975	0.978682	unchanged
pmb0964	Isopentenyladenine-7-N-glucoside	否	0	366.2	204.1	366.177	365.17	C16H23N5O5	[M+H]+	Positive	Nucleotides and derivatives	核苷酸及其衍生物	Nucleotides and derivatives	核苷酸及其衍生物	611000	411000	861000	226000	233000	212000	97000	55900	75400	-1.48865	0.0896881	1.16234	down	-3.04403	0.0503599	1.32718	down	1.48865	0.0896881	1.16234	up	-1.55538	0.00157644	1.32802	down	3.04403	0.0503599	1.32718	up	1.55538	0.00157644	1.32802	up
pmb0981	Adenosine 5'-monophosphate	是	-0.00246845	348.07	136	348.07	347.063	C10H14N5O7P	[M+H]+	Positive	Nucleotides and derivatives	核苷酸及其衍生物	Nucleotides and derivatives	核苷酸及其衍生物	675000	709000	547000	610000	489000	414000	1130000	1230000	1030000	-0.351936	0.140026	0.93923	unchanged	0.811937	0.00331357	1.4021	unchanged	0.351936	0.140026	0.93923	unchanged	1.16387	0.00152744	1.30638	up	-0.811937	0.00331357	1.4021	unchanged	-1.16387	0.00152744	1.30638	down
pmb0998	Guanosine 5'-monophosphate	是	0.0398864	364.07	152.1	364.065	363.058	C10H14N5O8P	[M+H]+	Positive	Nucleotides and derivatives	核苷酸及其衍生物	Nucleotides and derivatives	核苷酸及其衍生物	15000	14800	10600	13700	12400	7800	18400	19700	13500	-0.25307	0.400698	0.591648	unchanged	0.353016	0.195488	0.908348	unchanged	0.25307	0.400698	0.591648	unchanged	0.606086	0.0860953	1.01229	unchanged	-0.353016	0.195488	0.908348	unchanged	-0.606086	0.0860953	1.01229	unchanged
pmb1096	Indole	否	-0.047843	118.07	91	118.065	117.058	C8H7N	[M+H]+	Positive	Alkaloids	生物碱	Plumerane	吲哚类生物碱	231000	112000	250000	170000	214000	197000	147000	254000	291000	-0.0294939	0.936243	0.0604875	unchanged	0.22274	0.617598	0.383579	unchanged	0.0294939	0.936243	0.0604875	unchanged	0.252234	0.48633	0.512816	unchanged	-0.22274	0.617598	0.383579	unchanged	-0.252234	0.48633	0.512816	unchanged
pmb1452	N-Lauryldiethanolamine	否	-6.74145	275.1	213.2	275.282	273.267	C16H35NO2	[M+H]+	Positive	Others	其它类	Others	其它	15900	27600	21600	21400	21000	19700	28000	47700	35600	-0.0680643	0.796252	0.201274	unchanged	0.773724	0.097244	1.11117	unchanged	0.0680643	0.796252	0.201274	unchanged	0.841788	0.102505	1.10448	unchanged	-0.773724	0.097244	1.11117	unchanged	-0.841788	0.102505	1.10448	unchanged
pmb1650	Octadeca-11E,13E,15Z-trienoic acid	否	0	279.2	149.4	279.232	278.225	C18H30O2	[M+H]+	Positive	Lipids	脂质	Glycerol ester	甘油酯	3370000	4390000	3620000	4230000	3000000	3290000	3220000	2540000	3890000	-0.113366	0.584856	0.394963	unchanged	-0.2379	0.31295	0.738326	unchanged	0.113366	0.584856	0.394963	unchanged	-0.124534	0.618672	0.35108	unchanged	0.2379	0.31295	0.738326	unchanged	0.124534	0.618672	0.35108	unchanged
pmb1912	10-Formyltetrahydrofuran	否	-0.00533017	474.17	327	474.173	473.166	C20H23N7O7	[M+H]+	Positive	Alkaloids	生物碱	Alkaloids	生物碱	1840000	1640000	1260000	1320000	944000	892000	982000	1090000	1690000	-0.58679	0.0751001	1.06906	unchanged	-0.333387	0.310222	0.74281	unchanged	0.58679	0.0751001	1.06906	unchanged	0.253403	0.486119	0.491622	unchanged	0.333387	0.310222	0.74281	unchanged	-0.253403	0.486119	0.491622	unchanged
pmb2211	Cocamidopropyl betaine	否	-0.0276911	343.3	240.7	343.296	342.288	C19H38N2O3	[M+H]+	Positive	Alkaloids	生物碱	Alkaloids	生物碱	53800	32000	41700	60200	38000	34900	23800	27900	25100	0.0620133	0.86362	0.127248	unchanged	-0.731319	0.110736	1.16962	unchanged	-0.0620133	0.86362	0.127248	unchanged	-0.793332	0.139689	1.02391	unchanged	0.731319	0.110736	1.16962	unchanged	0.793332	0.139689	1.02391	unchanged
pmb2221	4-Hydroxysphinganine	否	0.0925745	318.3	60.1	318.3	317.293	C18H39NO3	[M+H]+	Positive	Lipids	脂质	Sphingolipids	鞘脂	75000	65600	88000	74200	75000	87300	29800	30200	34400	0.0490148	0.75388	0.232712	unchanged	-1.27597	0.0165818	1.40777	down	-0.0490148	0.75388	0.232712	unchanged	-1.32498	0.00404835	1.32606	down	1.27597	0.0165818	1.40777	up	1.32498	0.00404835	1.32606	up
pmb2260	LysoPC 15:1	否	0.00860648	480.31	184.07	480.308	479.301	C23H46NO7P	[M+H]+	Positive	Lipids	脂质	LPC	溶血磷脂酰胆碱	11500	9270	11200	4190	5630	4350	7660	16000	16800	-1.17388	0.00358019	1.33208	down	0.339778	0.436845	0.625896	unchanged	1.17388	0.00358019	1.33208	up	1.51366	0.0921719	1.11864	up	-0.339778	0.436845	0.625896	unchanged	-1.51366	0.0921719	1.11864	down
pmb2319	LysoPC 15:0	否	0.00843753	482.32	184.07	482.324	481.317	C23H48NO7P	[M+H]+	Positive	Lipids	脂质	LPC	溶血磷脂酰胆碱	188000	261000	240000	84300	55800	57000	165000	435000	330000	-1.80558	0.00842654	1.32996	down	0.432727	0.416358	0.64916	unchanged	1.80558	0.00842654	1.32996	up	2.2383	0.0877568	1.13275	up	-0.432727	0.416358	0.64916	unchanged	-2.2383	0.0877568	1.13275	down
pmb2406	LysoPC 17:0	否	0.00772275	510.36	184.07	510.355	509.348	C25H52NO7P	[M+H]+	Positive	Lipids	脂质	LPC	溶血磷脂酰胆碱	9910	6030	7930	15000	13200	9620	2780	5870	9480	0.663951	0.0814595	1.06324	unchanged	-0.39682	0.451536	0.577608	unchanged	-0.663951	0.0814595	1.06324	unchanged	-1.06077	0.0608281	1.0737	down	0.39682	0.451536	0.577608	unchanged	1.06077	0.0608281	1.0737	up
pmb2497	4-Hydroxy-3-methoxymandelate	否	0	197	153	197.046	198.053	C9H10O5	[M-H]-	Negative	Phenolic acids	酚酸类	Phenolic acids	酚酸类	162000	190000	103000	130000	114000	121000	111000	128000	124000	-0.31797	0.362382	0.69116	unchanged	-0.325897	0.353974	0.743753	unchanged	0.31797	0.362382	0.69116	unchanged	-0.00792692	0.92785	0.0649844	unchanged	0.325897	0.353974	0.743753	unchanged	0.00792692	0.92785	0.0649844	unchanged
pmb2507	2-Deoxyribose-1-phosphate	否	-32.6881	213.1	97	213.017	214.024	C5H11O7P	[M-H]-	Negative	Nucleotides and derivatives	核苷酸及其衍生物	Nucleotides and derivatives	核苷酸及其衍生物	502000	246000	82000	318000	312000	559000	109000	263000	150000	0.518565	0.467069	0.522512	unchanged	-0.669062	0.498103	0.537876	unchanged	-0.518565	0.467069	0.522512	unchanged	-1.18763	0.0933119	1.03295	down	0.669062	0.498103	0.537876	unchanged	1.18763	0.0933119	1.03295	up
pmb2561	N-Acetyl-L-methionine	否	-22.8248	190.1	84	190.054	191.062	C7H13NO3S	[M-H]-	Negative	Amino acids and derivatives	氨基酸及其衍生物	Amino acids and derivatives	氨基酸及其衍生物	36900	29500	40000	111000	71600	128000	39500	69000	158000	1.54556	0.0509721	1.23858	up	1.32464	0.27228	0.878759	unchanged	-1.54556	0.0509721	1.23858	down	-0.220922	0.73479	0.247858	unchanged	-1.32464	0.27228	0.878759	unchanged	0.220922	0.73479	0.247858	unchanged
pmb2591	N-Acetyl-L-Tryptophan	否	0.0167366	245.09	203.2	245.093	246.1	C13H14N2O3	[M-H]-	Negative	Amino acids and derivatives	氨基酸及其衍生物	Amino acids and derivatives	氨基酸及其衍生物	1030000	437000	932000	398000	144000	174000	723000	1130000	1100000	-1.7444	0.0753308	1.12564	down	0.299748	0.463257	0.557035	unchanged	1.7444	0.0753308	1.12564	up	2.04415	0.0131864	1.248	up	-0.299748	0.463257	0.557035	unchanged	-2.04415	0.0131864	1.248	down
pmb2620	3,4-Dimethoxycinnamic acid	否	0.0364918	207.07	133.1	207.066	208.074	C11H12O4	[M-H]-	Negative	Phenolic acids	酚酸类	Phenolic acids	酚酸类	11700	18900	17200	229000	239000	284000	56600	116000	33500	3.97565	0.00459947	1.36953	up	2.10826	0.163863	1.07296	up	-3.97565	0.00459947	1.36953	down	-1.86739	0.00535147	1.28248	down	-2.10826	0.163863	1.07296	down	1.86739	0.00535147	1.28248	up
pmb2636	8,15-Dihydroxy-5,9,11,13-eicosatetraenoic acid	否	-366.407	335.1	253.1	335.223	336.23	C20H32O4	[M-H]-	Negative	Lipids	脂质	Free fatty acids	游离脂肪酸	4090	5350	2540	2240	3310	9	34400	52800	74900	-1.10773	0.168736	0.893782	unchanged	3.75818	0.0499924	1.33	up	1.10773	0.168736	0.893782	unchanged	4.86591	0.0459637	1.23065	up	-3.75818	0.0499924	1.33	down	-4.86591	0.0459637	1.23065	down
pmb2640	Lauric acid	是	-0.0180223	199.17	181	199.17	200.178	C12H24O2	[M-H]-	Negative	Organic acids	有机酸	Organic acids	有机酸	18600	15500	13500	23200	14300	9800	1070000	770000	1100000	-0.00912139	0.982768	0.016434	unchanged	5.94871	0.0117191	1.43521	up	0.00912139	0.982768	0.016434	unchanged	5.95783	0.0116421	1.31851	up	-5.94871	0.0117191	1.43521	down	-5.95783	0.0116421	1.31851	down
pmb2654	Anthranilate-1-O-Sophoroside	否	0	460.1	117.9	460.146	461.153	C19H27NO12	[M-H]-	Negative	Phenolic acids	酚酸类	Phenolic acids	酚酸类	250000	351000	283000	1770000	2220000	1990000	448000	260000	559000	2.75803	0.00412667	1.36701	up	0.519298	0.278391	0.836331	unchanged	-2.75803	0.00412667	1.36701	down	-2.23873	0.00105839	1.32366	down	-0.519298	0.278391	0.836331	unchanged	2.23873	0.00105839	1.32366	up
pmb2657	Argininosuccinic acid	否	-18.5324	289.1	97.1	289.115	290.123	C10H18N4O6	[M-H]-	Negative	Organic acids	有机酸	Organic acids	有机酸	159000	195000	203000	149000	146000	153000	255000	267000	183000	-0.314179	0.112147	1.10545	unchanged	0.339946	0.193395	0.942108	unchanged	0.314179	0.112147	1.10545	unchanged	0.654125	0.0814726	1.15008	unchanged	-0.339946	0.193395	0.942108	unchanged	-0.654125	0.0814726	1.15008	unchanged
pmb2786	9-Hydroxy-10,12,15-octadecatrienoic acid	否	-0.0286533	293.21	235.17	293.212	294.219	C18H30O3	[M-H]-	Negative	Lipids	脂质	Free fatty acids	游离脂肪酸	8210	2390	16600	2680	2390	2740	2040	2160	2220	-1.80021	0.257554	0.852543	unchanged	-2.08296	0.235061	0.944086	unchanged	1.80021	0.257554	0.852543	unchanged	-0.282749	0.0326987	1.19772	unchanged	2.08296	0.235061	0.944086	unchanged	0.282749	0.0326987	1.19772	unchanged
pmb2787	9-Oxo-10E,12Z-octadecadienoic acid	否	-0.0286533	293.21	275.1	293.212	294.219	C18H30O3	[M-H]-	Negative	Lipids	脂质	Free fatty acids	游离脂肪酸	3700	9	9	4520	4490	4570	9	9	9	1.86888	0.116115	1.10804	up	-7.10542	0.42265	0.657158	unchanged	-1.86888	0.116115	1.10804	down	-8.97431	2.66752e-05	1.34959	down	7.10542	0.42265	0.657158	unchanged	8.97431	2.66752e-05	1.34959	up
pmb2789	13S-Hydroperoxy-6Z,9Z,11E-octadecatrienoic acid	否	-23.0693	309	209	309.207	310.214	C18H30O4	[M-H]-	Negative	Lipids	脂质	Free fatty acids	游离脂肪酸	15000	17100	16600	47500	49400	143000	49900	23300	30600	2.30044	0.180506	0.9841	unchanged	1.09181	0.145818	1.11016	up	-2.30044	0.180506	0.9841	unchanged	-1.20863	0.284468	0.77232	unchanged	-1.09181	0.145818	1.11016	down	1.20863	0.284468	0.77232	unchanged
pmb2791	9-Hydroperoxy-10E,12,15Z-octadecatrienoic acid	否	-0.106793	309.21	209.1	309.207	310.1	C18H30O4	[M-H]-	Negative	Lipids	脂质	Free fatty acids	游离脂肪酸	6730	8600	9100	19200	21200	63000	22300	11400	14800	2.08151	0.206292	0.937646	unchanged	0.989331	0.124149	1.1347	unchanged	-2.08151	0.206292	0.937646	unchanged	-1.09218	0.327616	0.715368	unchanged	-0.989331	0.124149	1.1347	unchanged	1.09218	0.327616	0.715368	unchanged
pmb2792	13-Hydroxy-6,9,11-octadecatrienoic acid	否	-0.0286533	293.21	193.1	293.212	294.219	C18H30O3	[M-H]-	Negative	Lipids	脂质	Free fatty acids	游离脂肪酸	26100	31200	27600	29500	36900	36100	29300	19000	26500	0.271787	0.115103	1.00204	unchanged	-0.182726	0.400251	0.647679	unchanged	-0.271787	0.115103	1.00204	unchanged	-0.454514	0.0798637	1.03469	unchanged	0.182726	0.400251	0.647679	unchanged	0.454514	0.0798637	1.03469	unchanged
pmb2795	4-Methoxycinnamic acid	否	0	177	145	177.056	178.063	C10H10O3	[M-H]-	Negative	Phenolic acids	酚酸类	Phenolic acids	酚酸类	2010	5350	1500	10000	8830	4560	5430	1300	2230	1.40051	0.0831828	1.05624	up	0.016192	0.985622	0.0137577	unchanged	-1.40051	0.0831828	1.05624	down	-1.38432	0.0859808	1.02233	down	-0.016192	0.985622	0.0137577	unchanged	1.38432	0.0859808	1.02233	up
pmb2799	12,13-Epoxy-9-Octadecenoic Acid	否	-0.0286749	295.23	195.2	295.228	296.235	C18H32O3	[M-H]-	Negative	Lipids	脂质	Free fatty acids	游离脂肪酸	18800	19300	21000	14900	16000	18300	15400	15300	19000	-0.2645	0.0603285	1.11799	unchanged	-0.249912	0.10623	1.09958	unchanged	0.2645	0.0603285	1.11799	unchanged	0.0145875	0.921059	0.0712783	unchanged	0.249912	0.10623	1.09958	unchanged	-0.0145875	0.921059	0.0712783	unchanged
pmb2804	13S-Hydroperoxy-9Z,11E-octadecadienoic acid	否	-394.674	311.1	171.3	311.223	312.23	C18H32O4	[M-H]-	Negative	Lipids	脂质	Free fatty acids	游离脂肪酸	55700	99800	53000	194000	212000	172000	338000	237000	369000	1.47102	0.00373025	1.32151	up	2.17874	0.0157915	1.3875	up	-1.47102	0.00373025	1.32151	down	0.707717	0.0822	1.11592	unchanged	-2.17874	0.0157915	1.3875	down	-0.707717	0.0822	1.11592	unchanged
pmb2826	L-Citramalic acid	否	-0.000238493	147.03	87.1	147.03	148.037	C5H8O5	[M-H]-	Negative	Organic acids	有机酸	Organic acids	有机酸	63600	79000	79100	93000	70800	75100	112000	118000	133000	0.107798	0.540773	0.441047	unchanged	0.711361	0.00484691	1.38933	unchanged	-0.107798	0.540773	0.441047	unchanged	0.603563	0.0111587	1.2325	unchanged	-0.711361	0.00484691	1.38933	unchanged	-0.603563	0.0111587	1.2325	unchanged
pmb2855	L-Glutamine-O-glycoside	否	0	307	145	307.115	308.122	C11H20N2O8	[M-H]-	Negative	Amino acids and derivatives	氨基酸及其衍生物	Amino acids and derivatives	氨基酸及其衍生物	19700	20300	11000	27100	22200	19000	36000	56600	30100	0.421388	0.209427	0.833486	unchanged	1.26657	0.0825507	1.19325	up	-0.421388	0.209427	0.833486	unchanged	0.845178	0.143821	0.991654	unchanged	-1.26657	0.0825507	1.19325	down	-0.845178	0.143821	0.991654	unchanged
pmb2857	L-Glutamic acid-O-glycoside	否	4.20392	308.1	146.1	308.099	309.106	C11H19NO9	[M-H]-	Negative	Amino acids and derivatives	氨基酸及其衍生物	Amino acids and derivatives	氨基酸及其衍生物	19600	11200	10100	9070	11600	7040	21000	21500	16600	-0.561694	0.279918	0.770957	unchanged	0.531057	0.170428	0.98098	unchanged	0.561694	0.279918	0.770957	unchanged	1.09275	0.00735394	1.25741	up	-0.531057	0.170428	0.98098	unchanged	-1.09275	0.00735394	1.25741	down
pmb2871	2,5-Dihydroxybenzoic acid O-glucoside	否	0.0137433	315.07	153	315.072	316.079	C13H16O9	[M-H]-	Negative	Phenolic acids	酚酸类	Phenolic acids	酚酸类	5380000	1480000	1860000	1120000	1110000	997000	1890000	3010000	989000	-1.43413	0.278159	0.820685	unchanged	-0.566305	0.543509	0.477848	unchanged	1.43413	0.278159	0.820685	unchanged	0.867829	0.268024	0.814801	unchanged	0.566305	0.543509	0.477848	unchanged	-0.867829	0.268024	0.814801	unchanged
pmb2922	Uridine 5'-diphospho-D-glucose	否	-0.0427442	565.05	323.1	565.048	566.055	C15H24N2O17P2	[M-H]-	Negative	Nucleotides and derivatives	核苷酸及其衍生物	Nucleotides and derivatives	核苷酸及其衍生物	2700000	2040000	1990000	2760000	2680000	3400000	2710000	2320000	1760000	0.39344	0.0949291	1.01978	unchanged	0.0128051	0.958245	0.0408194	unchanged	-0.39344	0.0949291	1.01978	unchanged	-0.380635	0.131188	0.932239	unchanged	-0.0128051	0.958245	0.0408194	unchanged	0.380635	0.131188	0.932239	unchanged
pmb3059	Quinic acid O-di-glucuronic acid	否	0	543.1	191.2	543.12	544.128	C19H28O18	[M-H]-	Negative	Organic acids	有机酸	Organic acids	有机酸	5780	7400	12800	21600	16500	19500	34200	51000	45700	1.14867	0.0190147	1.2426	up	2.33299	0.0100984	1.40384	up	-1.14867	0.0190147	1.2426	down	1.18432	0.0303683	1.24278	up	-2.33299	0.0100984	1.40384	down	-1.18432	0.0303683	1.24278	down
pmb3074	5-O-p-Coumaroylquinic acid*	否	-0.0329715	337.09	191.05	337.093	338.1	C16H18O8	[M-H]-	Negative	Phenolic acids	酚酸类	Phenolic acids	酚酸类	295000	335000	255000	1540000	1340000	1220000	2250000	320000	764000	2.21187	0.00521002	1.36207	up	1.9135	0.29669	0.84161	unchanged	-2.21187	0.00521002	1.36207	down	-0.29837	0.706014	0.284978	unchanged	-1.9135	0.29669	0.84161	unchanged	0.29837	0.706014	0.284978	unchanged
pmb3075	3-O-p-Coumaroylshikimic acid*	否	0	319	145.1	319.082	320.09	C16H16O7	[M-H]-	Negative	Phenolic acids	酚酸类	Phenolic acids	酚酸类	4180	9	12200	3460	5530	9	36700	5170	37600	-0.864891	0.577844	0.413975	unchanged	2.27768	0.178858	1.00348	up	0.864891	0.577844	0.413975	unchanged	3.14257	0.1557	0.994152	unchanged	-2.27768	0.178858	1.00348	down	-3.14257	0.1557	0.994152	unchanged
pmb3079	N-Acetyl-D-glucosamine-1-phosphate	否	0.0289797	300.05	96.9	300.049	301.056	C8H16NO9P	[M-H]-	Negative	Others	其它类	Saccharides and Alcohols	糖及醇类	69800	58800	48700	69800	88000	73500	90800	97400	72600	0.383573	0.0949713	1.02002	unchanged	0.556751	0.0461295	1.20911	unchanged	-0.383573	0.0949713	1.02002	unchanged	0.173179	0.352721	0.632655	unchanged	-0.556751	0.0461295	1.20911	unchanged	-0.173179	0.352721	0.632655	unchanged
pmb3081	Glucarate O-Phosphoric acid	否	0.0298321	289	97	288.997	290.004	C6H11PO11	[M-H]-	Negative	Others	其它类	Saccharides and Alcohols	糖及醇类	10300000	10100000	8130000	4590000	6050000	6660000	9770000	9860000	6490000	-0.721708	0.0159908	1.24073	unchanged	-0.127325	0.578027	0.431957	unchanged	0.721708	0.0159908	1.24073	unchanged	0.594383	0.0996849	1.02223	unchanged	0.127325	0.578027	0.431957	unchanged	-0.594383	0.0996849	1.02223	unchanged
pmb3099	Diethyl phosphate	否	-0.0590837	153.03	125	153.032	154.039	C4H11O4P	[M-H]-	Negative	Organic acids	有机酸	Organic acids	有机酸	309000	339000	287000	450000	404000	359000	323000	385000	363000	0.375541	0.0507985	1.15802	unchanged	0.19592	0.129407	1.01746	unchanged	-0.375541	0.0507985	1.15802	unchanged	-0.179621	0.220935	0.803733	unchanged	-0.19592	0.129407	1.01746	unchanged	0.179621	0.220935	0.803733	unchanged
pmb3101	2-Isopropylmalic Acid	否	0.00020938	175.06	115	175.061	176.068	C7H12O5	[M-H]-	Negative	Organic acids	有机酸	Organic acids	有机酸	68200	151000	94900	344000	755000	682000	405000	240000	416000	2.50339	0.0562725	1.22381	up	1.75613	0.033335	1.31529	up	-2.50339	0.0562725	1.22381	down	-0.747263	0.189551	0.882696	unchanged	-1.75613	0.033335	1.31529	down	0.747263	0.189551	0.882696	unchanged
pmb3107	Glucosyringic Acid	否	0.0266843	359.1	182.1	359.098	360.106	C15H20O10	[M-H]-	Negative	Phenolic acids	酚酸类	Phenolic acids	酚酸类	113000	227000	158000	96600	163000	137000	130000	229000	200000	-0.328461	0.439205	0.558822	unchanged	0.166703	0.670396	0.328314	unchanged	0.328461	0.439205	0.558822	unchanged	0.495164	0.209435	0.823195	unchanged	-0.166703	0.670396	0.328314	unchanged	-0.495164	0.209435	0.823195	unchanged
pmc0066	2'-Deoxyinosine-5'-monophosphate	否	-22.4044	333.05	137.05	333.059	332.052	C10H13N4O7P	[M+H]+	Positive	Nucleotides and derivatives	核苷酸及其衍生物	Nucleotides and derivatives	核苷酸及其衍生物	16200	33800	10800	111000	103000	68700	28600	14600	12800	2.21713	0.0144761	1.28551	up	-0.118644	0.861585	0.137283	unchanged	-2.21713	0.0144761	1.28551	down	-2.33577	0.0178756	1.26667	down	0.118644	0.861585	0.137283	unchanged	2.33577	0.0178756	1.26667	up
pmc0274	6-Methylmercaptopurine	否	367.483	167.1	121.1	167.039	166.031	C6H6N4S	[M+H]+	Positive	Nucleotides and derivatives	核苷酸及其衍生物	Nucleotides and derivatives	核苷酸及其衍生物	9340000	4500000	12500000	22400000	28600000	30000000	6680000	4300000	6800000	1.62067	0.00523312	1.30153	up	-0.567	0.346166	0.735338	unchanged	-1.62067	0.00523312	1.30153	down	-2.18767	0.00676023	1.31396	down	0.567	0.346166	0.735338	unchanged	2.18767	0.00676023	1.31396	up
pmc0960	LysoPC 20:4	否	0.00735843	544.34	184.07	544.34	543.332	C28H50NO7P	[M+H]+	Positive	Lipids	脂质	LPC	溶血磷脂酰胆碱	39600	27500	17000	204000	108000	62500	39800	28900	17400	2.15479	0.142929	1.04294	up	0.0339074	0.945653	0.0528826	unchanged	-2.15479	0.142929	1.04294	down	-2.12088	0.144604	1.01422	down	-0.0339074	0.945653	0.0528826	unchanged	2.12088	0.144604	1.01422	up
pmd0130	LysoPC 14:0	是	0.00882701	468.31	184.07	468.308	467.301	C22H46NO7P	[M+H]+	Positive	Lipids	脂质	LPC	溶血磷脂酰胆碱	39600	34300	90600	26600	20900	19800	98100	171000	132000	-1.28941	0.211476	0.92312	unchanged	1.28587	0.0477649	1.20272	up	1.28941	0.211476	0.92312	unchanged	2.57528	0.032914	1.26145	up	-1.28587	0.0477649	1.20272	down	-2.57528	0.032914	1.26145	down
pmd0132	LysoPC 16:0(2n isomer)*	是	0.00807005	496.34	184.07	496.34	495.332	C24H50NO7P	[M+H]+	Positive	Lipids	脂质	LPC	溶血磷脂酰胆碱	307000	342000	686000	380000	302000	247000	241000	503000	434000	-0.523089	0.381598	0.650482	unchanged	-0.1805	0.737761	0.261919	unchanged	0.523089	0.381598	0.650482	unchanged	0.342589	0.414124	0.578974	unchanged	0.1805	0.737761	0.261919	unchanged	-0.342589	0.414124	0.578974	unchanged
pmd0136	LysoPC 18:0(2n isomer)*	是	0.00739401	524.37	184.07	524.371	523.364	C26H54NO7P	[M+H]+	Positive	Lipids	脂质	LPC	溶血磷脂酰胆碱	10300	18800	18300	7450	4200	5560	14600	20500	19400	-1.46164	0.0549885	1.198	down	0.201369	0.518241	0.496448	unchanged	1.46164	0.0549885	1.198	up	1.66301	0.00882745	1.28225	up	-0.201369	0.518241	0.496448	unchanged	-1.66301	0.00882745	1.28225	down
pmd0146	LysoPC 20:2(2n isomer)*	否	0.00707041	548.37	184.07	548.371	547.364	C28H54NO7P	[M+H]+	Positive	Lipids	脂质	LPC	溶血磷脂酰胆碱	39300	56300	88300	29500	17100	22600	141000	286000	279000	-1.41008	0.109287	1.09379	down	1.94075	0.0559561	1.27792	up	1.41008	0.109287	1.09379	up	3.35082	0.0453485	1.23258	up	-1.94075	0.0559561	1.27792	down	-3.35082	0.0453485	1.23258	down
pmd0147	LysoPC 20:2	否	0.00707041	548.37	184.07	548.371	547.364	C28H54NO7P	[M+H]+	Positive	Lipids	脂质	LPC	溶血磷脂酰胆碱	41700	50800	91300	31000	20000	21300	142000	351000	341000	-1.34607	0.128748	1.05853	down	2.18191	0.0795875	1.23534	up	1.34607	0.128748	1.05853	up	3.52798	0.0645723	1.18915	up	-2.18191	0.0795875	1.23534	down	-3.52798	0.0645723	1.18915	down
pmd0153	LysoPA 16:0	否	-0.006838	409.24	153	409.236	410.243	C19H39O7P	[M-H]-	Negative	Lipids	脂质	Glycerol ester	甘油酯	37300	42900	45200	12900	21800	16600	32300	73000	61400	-1.28951	0.00217186	1.33192	down	0.410717	0.373401	0.716	unchanged	1.28951	0.00217186	1.33192	up	1.70022	0.0804454	1.13494	up	-0.410717	0.373401	0.716	unchanged	-1.70022	0.0804454	1.13494	down
pmd0160	LysoPE 16:0(2n isomer)*	是	0.00924053	454.29	313.27	454.293	453.286	C21H44NO7P	[M+H]+	Positive	Lipids	脂质	LPE	溶血磷脂酰乙醇胺	23100	21500	27200	55800	37000	42600	26100	66000	51100	0.915172	0.0523993	1.21314	unchanged	0.995976	0.175161	1.04473	unchanged	-0.915172	0.0523993	1.21314	unchanged	0.0808038	0.853761	0.135279	unchanged	-0.995976	0.175161	1.04473	unchanged	-0.0808038	0.853761	0.135279	unchanged
pme0006	L-Proline	是	0.0434921	116.07	70.1	116.071	115.063	C5H9NO2	[M+H]+	Positive	Amino acids and derivatives	氨基酸及其衍生物	Amino acids and derivatives	氨基酸及其衍生物	4390000	3810000	2960000	2910000	3260000	4070000	7020000	6330000	6110000	-0.124121	0.600772	0.378756	unchanged	0.802175	0.00774395	1.3822	unchanged	0.124121	0.600772	0.378756	unchanged	0.926296	0.00262666	1.29765	unchanged	-0.802175	0.00774395	1.3822	unchanged	-0.926296	0.00262666	1.29765	unchanged
pme0008	L-Citrulline	是	-0.0437771	176.1	113	176.103	175.096	C6H13N3O3	[M+H]+	Positive	Amino acids and derivatives	氨基酸及其衍生物	Amino acids and derivatives	氨基酸及其衍生物	4740000	7150000	3980000	13300000	10900000	10800000	9340000	10500000	10700000	1.14105	0.00758541	1.28714	up	0.944398	0.0221953	1.35053	unchanged	-1.14105	0.00758541	1.28714	down	-0.196655	0.20463	0.847889	unchanged	-0.944398	0.0221953	1.35053	unchanged	0.196655	0.20463	0.847889	unchanged
pme0010	L-Serine	是	0	106	60	106.05	105.043	C3H7NO3	[M+H]+	Positive	Amino acids and derivatives	氨基酸及其衍生物	Amino acids and derivatives	氨基酸及其衍生物	295000	260000	267000	399000	321000	348000	323000	291000	366000	0.377701	0.0515385	1.17878	unchanged	0.253643	0.120536	1.0814	unchanged	-0.377701	0.0515385	1.17878	unchanged	-0.124058	0.405199	0.569003	unchanged	-0.253643	0.120536	1.0814	unchanged	0.124058	0.405199	0.569003	unchanged
pme0014	L-Glutamic acid	是	0.0392342	148.06	84	148.06	147.053	C5H9NO4	[M+H]+	Positive	Amino acids and derivatives	氨基酸及其衍生物	Amino acids and derivatives	氨基酸及其衍生物	19700000	10900000	10400000	11900000	9490000	7850000	11100000	8080000	6040000	-0.487681	0.32513	0.715871	unchanged	-0.701056	0.218482	0.905845	unchanged	0.487681	0.32513	0.715871	unchanged	-0.213375	0.517653	0.452567	unchanged	0.701056	0.218482	0.905845	unchanged	0.213375	0.517653	0.452567	unchanged
pme0021	L-Phenylalanine	是	0.270847	166.09	120.08	166.086	165.07	C9H11NO2	[M+H]+	Positive	Amino acids and derivatives	氨基酸及其衍生物	Amino acids and derivatives	氨基酸及其衍生物	5720000	2860000	7650000	14200000	17800000	18100000	4190000	2930000	4310000	1.62615	0.00394821	1.3137	up	-0.505838	0.37079	0.705395	unchanged	-1.62615	0.00394821	1.3137	down	-2.13199	0.00486334	1.32188	down	0.505838	0.37079	0.705395	unchanged	2.13199	0.00486334	1.32188	up
pme0026	L-Lysine	是	0.0399898	147.11	84	147.113	146.106	C6H14N2O2	[M+H]+	Positive	Amino acids and derivatives	氨基酸及其衍生物	Amino acids and derivatives	氨基酸及其衍生物	3650000	5290000	1010000	24100000	27700000	22800000	9750000	10200000	9210000	2.90641	0.00041499	1.3621	up	1.55122	0.0305915	1.36392	up	-2.90641	0.00041499	1.3621	down	-1.35518	0.00744402	1.32419	down	-1.55122	0.0305915	1.36392	down	1.35518	0.00744402	1.32419	up
pme0040	Adenine	是	-0.0117861	136.06	119	136.062	135.054	C5H5N5	[M+H]+	Positive	Nucleotides and derivatives	核苷酸及其衍生物	Nucleotides and derivatives	核苷酸及其衍生物	641000	430000	1010000	1220000	963000	1150000	1260000	1360000	1800000	0.679544	0.117424	1.03374	unchanged	1.08677	0.0303013	1.25537	up	-0.679544	0.117424	1.03374	unchanged	0.407225	0.147569	0.950222	unchanged	-1.08677	0.0303013	1.25537	down	-0.407225	0.147569	0.950222	unchanged
pme0075	N-Acetyl-L-glutamic acid	是	-0.000191834	188.06	128	188.056	189.064	C7H11NO5	[M-H]-	Negative	Amino acids and derivatives	氨基酸及其衍生物	Amino acids and derivatives	氨基酸及其衍生物	3000000	2490000	4160000	2990000	2260000	3880000	3640000	3420000	3100000	-0.0799141	0.811631	0.173565	unchanged	0.0742996	0.769424	0.238413	unchanged	0.0799141	0.811631	0.173565	unchanged	0.154214	0.547261	0.443153	unchanged	-0.0742996	0.769424	0.238413	unchanged	-0.154214	0.547261	0.443153	unchanged
pme0120	5-Aminovaleric acid	是	0.0422066	118.09	101	118.086	117.079	C5H11NO2	[M+H]+	Positive	Amino acids and derivatives	氨基酸及其衍生物	Amino acids and derivatives	氨基酸及其衍生物	9800	3950	16600	16100	19800	15200	6880	5640	13100	0.751627	0.190302	0.916443	unchanged	-0.244426	0.736983	0.262885	unchanged	-0.751627	0.190302	0.916443	unchanged	-0.996053	0.0451734	1.13859	unchanged	0.244426	0.736983	0.262885	unchanged	0.996053	0.0451734	1.13859	unchanged
pme0124	L-Glycyl-L-proline	是	0.00766982	173.09	115.5	173.092	172.085	C7H12N2O3	[M+H]+	Positive	Amino acids and derivatives	氨基酸及其衍生物	Amino acids and derivatives	氨基酸及其衍生物	66600	79200	62900	22300	23200	15600	43600	81300	49900	-1.77219	0.00336329	1.35097	down	-0.255725	0.444568	0.59907	unchanged	1.77219	0.00336329	1.35097	up	1.51646	0.0774576	1.14289	up	0.255725	0.444568	0.59907	unchanged	-1.51646	0.0774576	1.14289	down
pme0137	N-Acetyl-L-Glutamine	是	0.0510316	187.07	125	187.072	188.08	C7H12N2O4	[M-H]-	Negative	Amino acids and derivatives	氨基酸及其衍生物	Amino acids and derivatives	氨基酸及其衍生物	241000	356000	225000	239000	538000	872000	124000	150000	188000	1.00438	0.268123	0.819796	unchanged	-0.831246	0.0833286	1.1732	unchanged	-1.00438	0.268123	0.819796	unchanged	-1.83563	0.161593	0.988839	unchanged	0.831246	0.0833286	1.1732	unchanged	1.83563	0.161593	0.988839	unchanged
pme0170	N-Acetyl-L-Arginine	是	-0.0313651	217.13	158	217.13	216.122	C8H16N4O3	[M+H]+	Positive	Amino acids and derivatives	氨基酸及其衍生物	Amino acids and derivatives	氨基酸及其衍生物	17300	33400	13500	16600	13500	9540	18100	22200	29300	-0.695616	0.310759	0.743887	unchanged	0.116514	0.811323	0.188897	unchanged	0.695616	0.310759	0.743887	unchanged	0.81213	0.0724587	1.06809	unchanged	-0.116514	0.811323	0.188897	unchanged	-0.81213	0.0724587	1.06809	unchanged
pme0183	Isoguanine	是	0.0248381	152.06	135	152.057	151.049	C5H5N5O	[M+H]+	Positive	Nucleotides and derivatives	核苷酸及其衍生物	Nucleotides and derivatives	核苷酸及其衍生物	144000	314000	89800	285000	639000	995000	301000	110000	328000	1.80863	0.14541	1.00601	up	0.431925	0.544174	0.461318	unchanged	-1.80863	0.14541	1.00601	down	-1.37671	0.186935	0.908306	unchanged	-0.431925	0.544174	0.461318	unchanged	1.37671	0.186935	0.908306	unchanged
pme0193	L-Glutamine	是	-0.0585293	147.08	84	147.076	146.069	C5H10N2O3	[M+H]+	Positive	Amino acids and derivatives	氨基酸及其衍生物	Amino acids and derivatives	氨基酸及其衍生物	3740000	4670000	1500000	24400000	28300000	22800000	9610000	10400000	9860000	2.92952	0.00101812	1.36355	up	1.59174	0.0150716	1.4102	up	-2.92952	0.00101812	1.36355	down	-1.33778	0.0101715	1.319	down	-1.59174	0.0150716	1.4102	down	1.33778	0.0101715	1.319	up
pme0230	Adenosine	是	-0.00126236	268.1	136.06	268.104	267.097	C10H13N5O4	[M+H]+	Positive	Nucleotides and derivatives	核苷酸及其衍生物	Nucleotides and derivatives	核苷酸及其衍生物	4960000	4990000	6710000	3920000	2510000	2920000	7060000	7290000	8780000	-0.83335	0.031182	1.19348	unchanged	0.473377	0.0528547	1.18505	unchanged	0.83335	0.031182	1.19348	unchanged	1.30673	0.0031362	1.29373	up	-0.473377	0.0528547	1.18505	unchanged	-1.30673	0.0031362	1.29373	down
pme0243	Glutaric acid	是	0.13496	131.03	87.05	131.035	132.042	C5H8O4	[M-H]-	Negative	Organic acids	有机酸	Organic acids	有机酸	165000	196000	192000	1830000	1910000	1100000	628000	530000	636000	3.12966	0.0308631	1.30148	up	1.69783	0.00409341	1.44799	up	-3.12966	0.0308631	1.30148	down	-1.43183	0.0564936	1.20137	down	-1.69783	0.00409341	1.44799	down	1.43183	0.0564936	1.20137	up
pme0253	N-Acetyl-L-leucine	是	0.00135645	174.11	86	174.112	173.105	C8H15NO3	[M+H]+	Positive	Amino acids and derivatives	氨基酸及其衍生物	Amino acids and derivatives	氨基酸及其衍生物	9260	19800	10100	30800	47300	62700	16400	24800	39800	1.84619	0.0529559	1.19736	up	1.04854	0.167633	0.990641	unchanged	-1.84619	0.0529559	1.19736	down	-0.797654	0.163302	0.885023	unchanged	-1.04854	0.167633	0.990641	unchanged	0.797654	0.163302	0.885023	unchanged
pme0257	Uracil	是	-0.00862642	111.02	80	111.02	112.027	C4H4N2O2	[M-H]-	Negative	Nucleotides and derivatives	核苷酸及其衍生物	Nucleotides and derivatives	核苷酸及其衍生物	296000	247000	292000	292000	227000	257000	247000	239000	236000	-0.10572	0.468196	0.514641	unchanged	-0.209777	0.133322	1.11783	unchanged	0.10572	0.468196	0.514641	unchanged	-0.104058	0.439842	0.576065	unchanged	0.209777	0.133322	1.11783	unchanged	0.104058	0.439842	0.576065	unchanged
pme0264	Thymidine	是	0.00832722	243.1	127	243.098	242.09	C10H14N2O5	[M+H]+	Positive	Nucleotides and derivatives	核苷酸及其衍生物	Nucleotides and derivatives	核苷酸及其衍生物	15100	23600	38000	93700	44100	162000	93700	138000	99600	1.9667	0.157152	1.01059	up	2.11084	0.0131263	1.38083	up	-1.9667	0.157152	1.01059	down	0.144138	0.796749	0.190243	unchanged	-2.11084	0.0131263	1.38083	down	-0.144138	0.796749	0.190243	unchanged
pme0274	6-Aminocaproic acid	是	0.037243	132.1	69	132.102	131.095	C6H13NO2	[M+H]+	Positive	Organic acids	有机酸	Organic acids	有机酸	264000	285000	305000	1730000	2020000	2300000	543000	460000	1230000	2.82463	0.0086404	1.35944	up	1.38668	0.200025	1.00671	up	-2.82463	0.0086404	1.35944	down	-1.43795	0.0164816	1.22493	down	-1.38668	0.200025	1.00671	down	1.43795	0.0164816	1.22493	up
pme0275	4-Oxopentanoic Acid	是	60.2563	115.05	97	115.04	116.047	C5H8O3	[M]-	Negative	Organic acids	有机酸	Organic acids	有机酸	7230	8000	8450	10600	8460	8650	9070	11000	8940	0.226738	0.179515	0.909219	unchanged	0.292881	0.0984679	1.11922	unchanged	-0.226738	0.179515	0.909219	unchanged	0.0661436	0.673434	0.298746	unchanged	-0.292881	0.0984679	1.11922	unchanged	-0.0661436	0.673434	0.298746	unchanged
pme0278	2,6-Diaminooimelic acid	是	-0.0175618	191.1	128	191.103	190.095	C7H14N2O4	[M+H]+	Positive	Amino acids and derivatives	氨基酸及其衍生物	Amino acids and derivatives	氨基酸及其衍生物	50200	43500	19000	40500	43100	26800	45200	37800	42000	-0.0297473	0.947544	0.0500809	unchanged	0.149441	0.710838	0.302501	unchanged	0.0297473	0.947544	0.0500809	unchanged	0.179188	0.447377	0.54672	unchanged	-0.149441	0.710838	0.302501	unchanged	-0.179188	0.447377	0.54672	unchanged
pme0281	Terephthalic acid	是	-0.013643	165.02	121.03	165.019	166.027	C8H6O4	[M-H]-	Negative	Phenolic acids	酚酸类	Phenolic acids	酚酸类	867000	997000	1150000	610000	466000	530000	996000	962000	750000	-0.908208	0.0148038	1.28862	unchanged	-0.154452	0.41529	0.607111	unchanged	0.908208	0.0148038	1.28862	unchanged	0.753756	0.0234326	1.21845	unchanged	0.154452	0.41529	0.607111	unchanged	-0.753756	0.0234326	1.21845	unchanged
pme0282	Phthalic acid	是	-0.013643	165.02	77.04	165.019	166.027	C8H6O4	[M-H]-	Negative	Organic acids	有机酸	Organic acids	有机酸	47600	37700	57400	79000	74000	96300	73600	71700	91100	0.804898	0.0167397	1.23975	unchanged	0.728245	0.0207064	1.29424	unchanged	-0.804898	0.0167397	1.23975	unchanged	-0.0766528	0.663138	0.308599	unchanged	-0.728245	0.0207064	1.29424	unchanged	0.0766528	0.663138	0.308599	unchanged
pme0295	4-Acetamidobutyric acid	是	0.00249488	146.08	86	146.081	145.074	C6H11NO3	[M+H]+	Positive	Organic acids	有机酸	Organic acids	有机酸	76900	48900	76800	169000	171000	103000	135000	105000	120000	1.12867	0.0535629	1.18446	up	0.829363	0.0147159	1.32208	unchanged	-1.12867	0.0535629	1.18446	down	-0.29931	0.343647	0.674885	unchanged	-0.829363	0.0147159	1.32208	unchanged	0.29931	0.343647	0.674885	unchanged
pme0376	Naringenin (5,7,4'-Trihydroxyflavanone)	是	0.0108339	271.06	151	271.061	272.068	C15H12O5	[M-H]-	Negative	Flavonoids	黄酮	Dihydroflavone	二氢黄酮	1750	9	9	5840	4670	4990	9	9	2440	3.13208	0.00495876	1.32715	up	0.475367	0.829933	0.168341	unchanged	-3.13208	0.00495876	1.32715	down	-2.65671	0.020134	1.25057	down	-0.475367	0.829933	0.168341	unchanged	2.65671	0.020134	1.25057	up
pme0500	D-(+)-Melezitose	是	0.00294159	503.16	323	503.162	504.169	C18H32O16	[M-H]-	Negative	Others	其它类	Saccharides and Alcohols	糖及醇类	526000	600000	389000	863000	781000	643000	1050000	1740000	1620000	0.594139	0.0447387	1.13719	unchanged	1.54146	0.0367426	1.33482	up	-0.594139	0.0447387	1.13719	unchanged	0.947322	0.0692436	1.14282	unchanged	-1.54146	0.0367426	1.33482	down	-0.947322	0.0692436	1.14282	unchanged
pme0513	Xylitol	是	-0.0467582	151.06	59	151.061	152.068	C5H12O5	[M-H]-	Negative	Others	其它类	Saccharides and Alcohols	糖及醇类	18200000	17800000	20300000	16200000	14000000	14900000	15800000	15100000	13500000	-0.320007	0.0218865	1.21816	unchanged	-0.342575	0.0189631	1.30302	unchanged	0.320007	0.0218865	1.21816	unchanged	-0.0225678	0.81495	0.167363	unchanged	0.342575	0.0189631	1.30302	unchanged	0.0225678	0.81495	0.167363	unchanged
pme0519	D-(+)-Sucrose	是	-0.102904	341.11	119	341.109	342.116	C12H22O11	[M-H]-	Negative	Others	其它类	Saccharides and Alcohols	糖及醇类	5390000	4350000	5980000	9460000	11400000	10700000	8140000	7010000	9310000	1.0055	0.00228772	1.33248	up	0.637823	0.0276261	1.28145	unchanged	-1.0055	0.00228772	1.33248	down	-0.367673	0.0549386	1.08599	unchanged	-0.637823	0.0276261	1.28145	unchanged	0.367673	0.0549386	1.08599	unchanged
pme0534	Gluconic acid	是	0.0189568	195.05	74.9	195.051	196.058	C6H12O7	[M-H]-	Negative	Others	其它类	Saccharides and Alcohols	糖及醇类	685000	525000	466000	877000	1160000	1550000	1880000	1950000	1380000	1.09776	0.0700123	1.16249	up	1.63626	0.0139798	1.39733	up	-1.09776	0.0700123	1.16249	down	0.538506	0.111327	0.963982	unchanged	-1.63626	0.0139798	1.39733	down	-0.538506	0.111327	0.963982	unchanged
pme1086	Glutathione reduced form	是	-0.0322065	306.08	143	306.077	307.084	C10H17N3O6S	[M-H]-	Negative	Amino acids and derivatives	氨基酸及其衍生物	Amino acids and derivatives	氨基酸及其衍生物	24700	19400	109000	721000	2000000	1220000	42300	34900	73600	4.68602	0.0761128	1.19088	up	-0.0218379	0.982214	0.0172305	unchanged	-4.68602	0.0761128	1.19088	down	-4.70785	0.076754	1.16273	down	0.0218379	0.982214	0.0172305	unchanged	4.70785	0.076754	1.16273	up
pme1109	Guanine	是	-0.0409269	152.06	135	152.057	151.049	C5H5N5O	[M+H]+	Positive	Nucleotides and derivatives	核苷酸及其衍生物	Nucleotides and derivatives	核苷酸及其衍生物	20200	33300	21000	26100	45200	39200	28400	16400	30600	0.568734	0.169678	0.895719	unchanged	0.0173241	0.963253	0.0357794	unchanged	-0.568734	0.169678	0.895719	unchanged	-0.55141	0.1817	0.853938	unchanged	-0.0173241	0.963253	0.0357794	unchanged	0.55141	0.1817	0.853938	unchanged
pme1178	Guanosine	是	0.0177473	284.1	152	284.099	283.092	C10H13N5O5	[M+H]+	Positive	Nucleotides and derivatives	核苷酸及其衍生物	Nucleotides and derivatives	核苷酸及其衍生物	816000	1060000	1240000	897000	991000	849000	1750000	2170000	2260000	-0.1871	0.416141	0.6059	unchanged	0.987912	0.0080095	1.36845	unchanged	0.1871	0.416141	0.6059	unchanged	1.17501	0.0135682	1.29853	up	-0.987912	0.0080095	1.36845	unchanged	-1.17501	0.0135682	1.29853	down
pme1184	2'-Deoxyguanosine	是	-0.0385613	268.1	152	268.104	267.097	C10H13N5O4	[M+H]+	Positive	Nucleotides and derivatives	核苷酸及其衍生物	Nucleotides and derivatives	核苷酸及其衍生物	35300	65200	71200	131000	79200	80900	147000	105000	116000	0.761625	0.132776	0.968962	unchanged	1.09982	0.018044	1.30738	up	-0.761625	0.132776	0.968962	unchanged	0.338191	0.297206	0.699791	unchanged	-1.09982	0.018044	1.30738	down	-0.338191	0.297206	0.699791	unchanged
pme1194	2'-Deoxycytidine	是	-0.0102098	228.1	112	228.098	227.091	C9H13N3O4	[M+H]+	Positive	Nucleotides and derivatives	核苷酸及其衍生物	Nucleotides and derivatives	核苷酸及其衍生物	9860	17200	27100	51200	29500	37900	149000	91400	129000	1.1308	0.0590931	1.10755	up	2.76988	0.0182085	1.39302	up	-1.1308	0.0590931	1.10755	down	1.63908	0.0267969	1.23933	up	-2.76988	0.0182085	1.39302	down	-1.63908	0.0267969	1.23933	down
pme1210	L-Methionine	是	0.0265498	150.06	61	150.058	149.051	C5H11NO2S	[M+H]+	Positive	Amino acids and derivatives	氨基酸及其衍生物	Amino acids and derivatives	氨基酸及其衍生物	4340000	11900000	2810000	10500000	21800000	23300000	11700000	5030000	12500000	1.54529	0.0761394	1.07598	up	0.617659	0.409433	0.615505	unchanged	-1.54529	0.0761394	1.07598	down	-0.927635	0.150583	0.923643	unchanged	-0.617659	0.409433	0.615505	unchanged	0.927635	0.150583	0.923643	unchanged
pme1216	2-Picolinic acid	否	2.03249	122.03	78	122.025	123.032	C6H5NO2	[M-H]-	Negative	Organic acids	有机酸	Organic acids	有机酸	112000	146000	199000	287000	351000	229000	261000	226000	200000	0.923838	0.0394517	1.16807	unchanged	0.588116	0.0754224	1.14445	unchanged	-0.923838	0.0394517	1.16807	unchanged	-0.335722	0.226926	0.817472	unchanged	-0.588116	0.0754224	1.14445	unchanged	0.335722	0.226926	0.817472	unchanged
pme1228	5-Hydroxy-L-tryptophan	是	0.00600467	221.09	204	221.092	220.085	C11H12N2O3	[M+H]+	Positive	Amino acids and derivatives	氨基酸及其衍生物	Amino acids and derivatives	氨基酸及其衍生物	82300	31800	94300	118000	101000	138000	168000	228000	243000	0.776569	0.105215	1.03691	unchanged	1.61646	0.00929623	1.35647	up	-0.776569	0.105215	1.03691	unchanged	0.839892	0.0373336	1.1886	unchanged	-1.61646	0.00929623	1.35647	down	-0.839892	0.0373336	1.1886	unchanged
pme1261	D-Panthenol	是	-0.0218865	206.14	76	206.139	205.131	C9H19NO4	[M+H]+	Positive	Others	其它类	Saccharides and Alcohols	糖及醇类	73600	18300	70700	59800	53100	42900	158000	69100	71100	-0.061632	0.912983	0.0830507	unchanged	0.874953	0.272062	0.807308	unchanged	0.061632	0.912983	0.0830507	unchanged	0.936585	0.244723	0.842299	unchanged	-0.874953	0.272062	0.807308	unchanged	-0.936585	0.244723	0.842299	unchanged
pme1286	S-(5'-Adenosy)-L-homocysteine	是	-0.013469	385.13	250	385.129	384.122	C14H20N6O5S	[M+H]+	Positive	Amino acids and derivatives	氨基酸及其衍生物	Amino acids and derivatives	氨基酸及其衍生物	37700	31600	33000	53900	42000	55900	42200	54300	67000	0.569366	0.0465223	1.20201	unchanged	0.676484	0.0960851	1.18943	unchanged	-0.569366	0.0465223	1.20201	unchanged	0.107119	0.670415	0.306207	unchanged	-0.676484	0.0960851	1.18943	unchanged	-0.107119	0.670415	0.306207	unchanged
pme1383	Pyridoxine	是	0.00214283	170.08	134.1	170.081	169.074	C8H11NO3	[M+H]+	Positive	Others	其它类	Vitamin	维生素	11100	8340	18700	19600	20100	16200	16900	12100	12200	0.551543	0.187113	0.919704	unchanged	0.111339	0.78861	0.213792	unchanged	-0.551543	0.187113	0.919704	unchanged	-0.440204	0.0746476	1.0451	unchanged	-0.111339	0.78861	0.213792	unchanged	0.440204	0.0746476	1.0451	unchanged
pme1419	L-Methionine methyl ester	是	0.0238909	164.07	104	164.074	163.067	C6H13NO2S	[M+H]+	Positive	Amino acids and derivatives	氨基酸及其衍生物	Amino acids and derivatives	氨基酸及其衍生物	23500	29400	38400	39900	55300	90800	19700	23500	31000	1.02662	0.163457	0.981987	unchanged	-0.299196	0.358962	0.679547	unchanged	-1.02662	0.163457	0.981987	unchanged	-1.32581	0.125977	1.03943	down	0.299196	0.358962	0.679547	unchanged	1.32581	0.125977	1.03943	up
pme1439	p-Coumaric acid	是	-0.00323853	165.05	119	165.055	164.047	C9H8O3	[M+H]+	Positive	Phenolic acids	酚酸类	Phenolic acids	酚酸类	9	7920	8130	6900	10900	9350	9	9	9	0.75757	0.302018	0.74059	unchanged	-9.21621	0.183573	1.03849	down	-0.75757	0.302018	0.74059	unchanged	-9.97378	0.0161856	1.30702	down	9.21621	0.183573	1.03849	up	9.97378	0.0161856	1.30702	up
pme1474	5'-Deoxy-5'-(methylthio)adenosine	是	0.0443379	298.1	136	298.097	297.09	C11H15N5O3S	[M+H]+	Positive	Nucleotides and derivatives	核苷酸及其衍生物	Nucleotides and derivatives	核苷酸及其衍生物	7660000	9450000	7050000	12900000	10700000	9970000	12000000	10000000	13400000	0.474552	0.053222	1.11985	unchanged	0.551129	0.0420561	1.23044	unchanged	-0.474552	0.053222	1.11985	unchanged	0.0765768	0.668857	0.303302	unchanged	-0.551129	0.0420561	1.23044	unchanged	-0.0765768	0.668857	0.303302	unchanged
pme1605	Kaempferol-3-O-robinobioside(Biorobin)*	是	-0.0401857	593.15	285	593.151	594.158	C27H30O15	[M-H]-	Negative	Flavonoids	黄酮	Flavonols	黄酮醇	9	11500	35500	57200	57100	29500	49200	40100	56900	1.61305	0.0826339	1.04714	up	1.63693	0.0689142	1.20539	up	-1.61305	0.0826339	1.04714	down	0.0238796	0.943576	0.0517096	unchanged	-1.63693	0.0689142	1.20539	down	-0.0238796	0.943576	0.0517096	unchanged
pme1651	Indole 3-acetic acid (IAA)	否	0	176.1	130.1	176.071	175.063	C10H9NO2	[M+H]+	Positive	Alkaloids	生物碱	Plumerane	吲哚类生物碱	30600	15800	49200	15700	20000	14900	15600	14100	17400	-0.917873	0.259059	0.840819	unchanged	-1.02128	0.235449	0.939345	unchanged	0.917873	0.259059	0.840819	unchanged	-0.10341	0.569222	0.406208	unchanged	1.02128	0.235449	0.939345	unchanged	0.10341	0.569222	0.406208	unchanged
pme1691	Acetylcholine	是	-0.00119853	147.13	87.2	147.125	146.118	C7H16NO2	[M+H]+	Positive	Alkaloids	生物碱	Alkaloids	生物碱	1540000	1130000	1050000	944000	852000	835000	1490000	1490000	1500000	-0.499691	0.13325	1.05076	unchanged	0.268196	0.236976	0.94095	unchanged	0.499691	0.13325	1.05076	unchanged	0.767887	0.00278061	1.34152	unchanged	-0.268196	0.236976	0.94095	unchanged	-0.767887	0.00278061	1.34152	unchanged
pme1730	D-Erythronolactone	是	0	117	59	117.019	118.027	C4H6O4	[M-H]-	Negative	Organic acids	有机酸	Organic acids	有机酸	8380	9	38900	19100	17700	15000	40200	46600	37400	0.131447	0.910643	0.0882528	unchanged	1.39309	0.156524	1.06761	up	-0.131447	0.910643	0.0882528	unchanged	1.26164	0.00533979	1.31038	up	-1.39309	0.156524	1.06761	down	-1.26164	0.00533979	1.31038	down
pme1738	3-Carbamyl-1-methylpyridinium(1-Methylnicotinamide)	是	-0.0314102	138.08	95	138.079	137.071	C7H9N2O	[M+H]+	Positive	Others	其它类	Others	其它	75600	75500	91400	37300	25300	26900	38900	35000	37900	-1.43803	0.00213064	1.34097	down	-1.11706	0.0114061	1.42554	down	1.43803	0.00213064	1.34097	up	0.320961	0.178965	0.926214	unchanged	1.11706	0.0114061	1.42554	up	-0.320961	0.178965	0.926214	unchanged
pme1816	Neochlorogenic acid(5-O-Caffeoylquinic acid)	是	0.0404035	353.09	191	353.088	354.095	C16H18O9	[M-H]-	Negative	Phenolic acids	酚酸类	Phenolic acids	酚酸类	1160000	1200000	1510000	4700000	3610000	5840000	709000	346000	1360000	1.8704	0.03048	1.29338	up	-0.68031	0.238598	0.893038	unchanged	-1.8704	0.03048	1.29338	down	-2.55071	0.0138626	1.26887	down	0.68031	0.238598	0.893038	unchanged	2.55071	0.0138626	1.26887	up
pme1975	Malonic acid	否	0.172933	103	59	103.004	104.06	C3H4O4	[M-H]-	Negative	Organic acids	有机酸	Organic acids	有机酸	5600000	6720000	4710000	5710000	4850000	3720000	1770000	3750000	1940000	-0.254082	0.325522	0.676815	unchanged	-1.19083	0.0209332	1.29337	down	0.254082	0.325522	0.676815	unchanged	-0.936748	0.0572421	1.07797	unchanged	1.19083	0.0209332	1.29337	up	0.936748	0.0572421	1.07797	unchanged
pme2006	Diethyl glutarate	是	-0.0286108	189.11	87	189.112	188.105	C9H16O4	[M+H]+	Positive	Organic acids	有机酸	Organic acids	有机酸	34400	28400	26700	9	9	9	14400	19700	31400	-11.6947	0.00607626	1.36718	down	-0.450393	0.249644	0.8602	unchanged	11.6947	0.00607626	1.36718	up	11.2443	0.0490859	1.22605	up	0.450393	0.249644	0.8602	unchanged	-11.2443	0.0490859	1.22605	down
pme2117	Adenosine 5'-diphosphate	否	0	426	159	426.022	427.029	C10H15N5O10P2	[M-H]-	Negative	Nucleotides and derivatives	核苷酸及其衍生物	Nucleotides and derivatives	核苷酸及其衍生物	124000	96600	102000	136000	138000	151000	184000	179000	196000	0.397716	0.0352289	1.20622	unchanged	0.793102	0.0028582	1.42579	unchanged	-0.397716	0.0352289	1.20622	unchanged	0.395385	0.00297802	1.2896	unchanged	-0.793102	0.0028582	1.42579	unchanged	-0.395385	0.00297802	1.2896	unchanged
pme2122	Histamine	是	0.0560072	112.09	95	112.087	111.08	C5H9N3	[M+H]+	Positive	Amino acids and derivatives	氨基酸及其衍生物	Amino acids and derivatives	氨基酸及其衍生物	8910	10300	8360	25200	42500	32600	25600	33900	52400	1.86315	0.0386226	1.27734	up	2.02104	0.0702934	1.27898	up	-1.86315	0.0386226	1.27734	down	0.157888	0.70475	0.272599	unchanged	-2.02104	0.0702934	1.27898	down	-0.157888	0.70475	0.272599	unchanged
pme2134	D-Threitol	是	0	121	59	121.051	122.058	C4H10O4	[M-H]-	Negative	Others	其它类	Saccharides and Alcohols	糖及醇类	2120000	2220000	2610000	1520000	1830000	1900000	2100000	1540000	1380000	-0.404696	0.0434686	1.14979	unchanged	-0.469326	0.0801804	1.13434	unchanged	0.404696	0.0434686	1.14979	unchanged	-0.0646301	0.776691	0.206525	unchanged	0.469326	0.0801804	1.13434	unchanged	0.0646301	0.776691	0.206525	unchanged
pme2244	3-Indolepropionic acid	是	0.0262198	190.09	118.07	190.086	189.07	C11H11NO2	[M+H]+	Positive	Alkaloids	生物碱	Plumerane	吲哚类生物碱	52900	24300	64400	42900	59100	52200	34100	61100	74300	0.122981	0.767591	0.224635	unchanged	0.259464	0.609263	0.392409	unchanged	-0.122981	0.767591	0.224635	unchanged	0.136483	0.719092	0.265111	unchanged	-0.259464	0.609263	0.392409	unchanged	-0.136483	0.719092	0.265111	unchanged
pme2289	Vitamin A (Retinol)	是	0	287.2	119	287.237	286.23	C20H30O	[M+H]+	Positive	Others	其它类	Vitamin	维生素	9	9	9	9	9	9	17200	26500	24700	0	1	0	unchanged	11.3068	0.0152569	1.4252	up	0	1	0	unchanged	11.3068	0.0152569	1.3094	up	-11.3068	0.0152569	1.4252	down	-11.3068	0.0152569	1.3094	down
pme2380	α-Ketoglutaric acid	是	-0.323216	145.01	101	145.014	146.022	C5H6O5	[M-H]-	Negative	Organic acids	有机酸	Organic acids	有机酸	469000	352000	348000	368000	332000	353000	354000	267000	185000	-0.150769	0.434978	0.589372	unchanged	-0.536423	0.129651	1.01854	unchanged	0.150769	0.434978	0.589372	unchanged	-0.385654	0.230264	0.858897	unchanged	0.536423	0.129651	1.01854	unchanged	0.385654	0.230264	0.858897	unchanged
pme2433	Diethanolamine	是	0.0469808	106.09	88	106.086	105.079	C4H11NO2	[M+H]+	Positive	Others	其它类	Others	其它	18500	12800	18100	16900	29000	33000	22600	19600	21300	0.675514	0.169115	0.953222	unchanged	0.362246	0.1083	1.11159	unchanged	-0.675514	0.169115	0.953222	unchanged	-0.313269	0.400384	0.624531	unchanged	-0.362246	0.1083	1.11159	unchanged	0.313269	0.400384	0.624531	unchanged
pme2459	Luteolin-7-O-glucoside (Cynaroside)	是	-0.0843358	449.11	287.2	449.108	448.101	C21H20O11	[M+H]+	Positive	Flavonoids	黄酮	Flavonoid	黄酮	157000	28100	83600	22900	36100	62100	3350	7910	4910	-1.1498	0.317372	0.736714	unchanged	-4.0546	0.152653	1.09866	down	1.1498	0.317372	0.736714	unchanged	-2.90481	0.0915215	1.12492	down	4.0546	0.152653	1.09866	up	2.90481	0.0915215	1.12492	up
pme2527	L-Ornithine	是	0	133	116	133.097	132.09	C5H12N2O2	[M+H]+	Positive	Amino acids and derivatives	氨基酸及其衍生物	Amino acids and derivatives	氨基酸及其衍生物	420000	1020000	385000	2250000	3220000	2680000	549000	796000	797000	2.1589	0.0049294	1.31368	up	0.231062	0.670828	0.339608	unchanged	-2.1589	0.0049294	1.31368	down	-1.92784	0.0134369	1.29555	down	-0.231062	0.670828	0.339608	unchanged	1.92784	0.0134369	1.29555	up
pme2529	1,5-Anhydro-D-glucitol	是	-7.34124	163.2	101	163.061	164.068	C6H12O5	[M-H]-	Negative	Others	其它类	Saccharides and Alcohols	糖及醇类	3840	9420	7260	7060	12100	11900	29100	29000	39900	0.598027	0.203535	0.836205	unchanged	2.25575	0.00929268	1.40437	up	-0.598027	0.203535	0.836205	unchanged	1.65772	0.0134559	1.2714	up	-2.25575	0.00929268	1.40437	down	-1.65772	0.0134559	1.2714	down
pme2559	N-Acetyl-L-Aspartic Acid	是	-0.0343134	174.04	88	174.041	175.048	C6H9NO5	[M-H]-	Negative	Amino acids and derivatives	氨基酸及其衍生物	Amino acids and derivatives	氨基酸及其衍生物	328000	159000	195000	421000	1280000	734000	655000	338000	311000	1.83608	0.14029	1.0401	up	0.9351	0.192845	0.952133	unchanged	-1.83608	0.14029	1.0401	down	-0.900978	0.270603	0.764601	unchanged	-0.9351	0.192845	0.952133	unchanged	0.900978	0.270603	0.764601	unchanged
pme2566	(5-L-Glutamyl)-L-amino acid	是	-0.0236642	217.08	199	217.083	218.09	C8H14N2O5	[M-H]-	Negative	Amino acids and derivatives	氨基酸及其衍生物	Amino acids and derivatives	氨基酸及其衍生物	11400	16500	22000	9970	12600	20800	20800	23900	23300	-0.202342	0.65205	0.326807	unchanged	0.446495	0.179688	1.00731	unchanged	0.202342	0.65205	0.326807	unchanged	0.648837	0.118704	1.03989	unchanged	-0.446495	0.179688	1.00731	unchanged	-0.648837	0.118704	1.03989	unchanged
pme2596	4-Pyridoxic acid	是	0.0315605	184.06	148	184.06	183.053	C8H9NO4	[M+H]+	Positive	Others	其它类	Vitamin	维生素	12600	7240	11200	20400	14000	33500	20700	13500	8260	1.12928	0.157919	0.993975	unchanged	0.451976	0.41146	0.638246	unchanged	-1.12928	0.157919	0.993975	unchanged	-0.677307	0.290772	0.715728	unchanged	-0.451976	0.41146	0.638246	unchanged	0.677307	0.290772	0.715728	unchanged
pme2598	3,4-Dihydroxybenzeneacetic acid	是	0.105873	167.03	123.04	167.035	168.042	C8H8O4	[M-H]-	Negative	Phenolic acids	酚酸类	Phenolic acids	酚酸类	22800	12600	14900	42000	83400	76400	54400	49600	58200	2.0043	0.0516834	1.22704	up	1.68914	0.000878912	1.43693	up	-2.0043	0.0516834	1.22704	down	-0.315152	0.411301	0.609751	unchanged	-1.68914	0.000878912	1.43693	down	0.315152	0.411301	0.609751	unchanged
pme2601	3-Hydroxypropanoic acid	是	0	89	59	89.0244	90.032	C3H6O3	[M-H]-	Negative	Organic acids	有机酸	Organic acids	有机酸	5230	6630	13500	51600	75400	90400	10500	15400	29000	3.09973	0.0250423	1.30134	up	1.11425	0.210496	0.923335	unchanged	-3.09973	0.0250423	1.30134	down	-1.98547	0.0245544	1.22408	down	-1.11425	0.210496	0.923335	unchanged	1.98547	0.0245544	1.22408	up
pme2617	L-Methionine Sulfoxide	是	-0.00382735	166.05	102	166.053	165.046	C5H11NO3S	[M+H]+	Positive	Amino acids and derivatives	氨基酸及其衍生物	Amino acids and derivatives	氨基酸及其衍生物	1360000	1690000	1620000	1680000	1890000	2110000	1620000	1720000	1940000	0.282468	0.105663	1.00391	unchanged	0.177115	0.214562	0.871881	unchanged	-0.282468	0.105663	1.00391	unchanged	-0.105353	0.444131	0.530281	unchanged	-0.177115	0.214562	0.871881	unchanged	0.105353	0.444131	0.530281	unchanged
pme2651	NADP (Nicotinamide adenine dinucleotide phosphate)	是	-11.0179	742.1	620.1	742.068	743.075	C21H28N7O17P3	[M-H]-	Negative	Nucleotides and derivatives	核苷酸及其衍生物	Nucleotides and derivatives	核苷酸及其衍生物	359000	226000	272000	292000	228000	242000	492000	418000	426000	-0.169504	0.520969	0.471898	unchanged	0.640553	0.0340623	1.27635	unchanged	0.169504	0.520969	0.471898	unchanged	0.810057	0.00366851	1.2861	unchanged	-0.640553	0.0340623	1.27635	unchanged	-0.810057	0.00366851	1.2861	unchanged
pme2693	N-Acetylputrescine	是	0.0267131	131.12	114.09	131.118	130.111	C6H14N2O	[M+H]+	Positive	Alkaloids	生物碱	Phenolamine	酚胺	8580	7730	9330	12800	10800	8970	7610	10600	12300	0.345147	0.160546	0.96045	unchanged	0.250886	0.359702	0.718997	unchanged	-0.345147	0.160546	0.96045	unchanged	-0.0942615	0.717359	0.258257	unchanged	-0.250886	0.359702	0.718997	unchanged	0.0942615	0.717359	0.258257	unchanged
pme2735	S-Adenosyl-L-methionine	是	0	399.2	250	399.145	398.137	C15H22N6O5S	[M+H]+	Positive	Amino acids and derivatives	氨基酸及其衍生物	Amino acids and derivatives	氨基酸及其衍生物	554000	559000	517000	807000	928000	802000	491000	606000	1000000	0.638252	0.0118417	1.33016	unchanged	0.363455	0.418896	0.660298	unchanged	-0.638252	0.0118417	1.33016	unchanged	-0.274797	0.44438	0.563756	unchanged	-0.363455	0.418896	0.660298	unchanged	0.274797	0.44438	0.563756	unchanged
pme2743	N-Phenylacetylglycine	是	0.00187785	194.08	91	194.081	193.074	C10H11NO3	[M+H]+	Positive	Amino acids and derivatives	氨基酸及其衍生物	Amino acids and derivatives	氨基酸及其衍生物	41700	46700	45900	27400	34400	35000	71600	69300	87100	-0.47238	0.017702	1.25625	unchanged	0.763575	0.023852	1.37717	unchanged	0.47238	0.017702	1.25625	unchanged	1.23595	0.00754493	1.30005	up	-0.763575	0.023852	1.37717	unchanged	-1.23595	0.00754493	1.30005	down
pme2746	Riboflavin 5'-Adenosine Diphosphate	是	0.0405081	784.15	437	784.15	785.157	C27H33N9O15P2	[M-H]-	Negative	Nucleotides and derivatives	核苷酸及其衍生物	Nucleotides and derivatives	核苷酸及其衍生物	545000	450000	527000	419000	441000	397000	701000	715000	821000	-0.275984	0.0766954	1.12289	unchanged	0.555597	0.00891478	1.36362	unchanged	0.275984	0.0766954	1.12289	unchanged	0.831581	0.00782968	1.311	unchanged	-0.555597	0.00891478	1.36362	unchanged	-0.831581	0.00782968	1.311	unchanged
pme2755	N-Acetyl-D-glucosamine	是	0	222	144	222.097	221.09	C8H15NO6	[M+H]+	Positive	Others	其它类	Saccharides and Alcohols	糖及醇类	667000	766000	704000	670000	674000	745000	808000	843000	725000	-0.0327744	0.694316	0.287062	unchanged	0.152948	0.156517	0.969015	unchanged	0.0327744	0.694316	0.287062	unchanged	0.185722	0.0963292	1.00757	unchanged	-0.152948	0.156517	0.969015	unchanged	-0.185722	0.0963292	1.00757	unchanged
pme2827	Palmitaldehyde	是	-33.6046	239	223	239.238	240.245	C16H32O	[M-H]-	Negative	Others	其它类	Others	其它	9460000	8920000	7760000	10500000	11100000	11000000	7840000	7430000	9650000	0.318613	0.0374179	1.23918	unchanged	-0.0689551	0.65815	0.343368	unchanged	-0.318613	0.0374179	1.23918	unchanged	-0.387568	0.0555726	1.18151	unchanged	0.0689551	0.65815	0.343368	unchanged	0.387568	0.0555726	1.18151	unchanged
pme2879	5-Hydroxymethyluracil	是	0	141	123	141.031	142.038	C5H6N2O3	[M-H]-	Negative	Nucleotides and derivatives	核苷酸及其衍生物	Nucleotides and derivatives	核苷酸及其衍生物	14500	16900	12300	10300	9	10500	40200	20800	6670	-1.07043	0.146781	0.991846	unchanged	0.630883	0.49823	0.554026	unchanged	1.07043	0.146781	0.991846	unchanged	1.70131	0.244587	0.814613	unchanged	-0.630883	0.49823	0.554026	unchanged	-1.70131	0.244587	0.814613	unchanged
pme2890	L-Homocystine	是	0.0170211	269.06	136	269.062	268.055	C8H16N2O4S2	[M+H]+	Positive	Amino acids and derivatives	氨基酸及其衍生物	Amino acids and derivatives	氨基酸及其衍生物	17400	8750	21300	9150	6110	13300	7910	18700	13100	-0.732412	0.231222	0.822225	unchanged	-0.256906	0.623263	0.377691	unchanged	0.732412	0.231222	0.822225	unchanged	0.475506	0.385055	0.599565	unchanged	0.256906	0.623263	0.377691	unchanged	-0.475506	0.385055	0.599565	unchanged
pme2914	3-Hydroxy-3-methylpentane-1,5-dioic acid	是	0.0186332	161.05	99	161.046	162.053	C6H10O5	[M-H]-	Negative	Amino acids and derivatives	氨基酸及其衍生物	Amino acids and derivatives	氨基酸及其衍生物	629000	1830000	968000	2060000	6440000	3090000	3550000	1350000	3160000	1.75786	0.168907	0.974544	unchanged	1.23383	0.136267	1.04276	up	-1.75786	0.168907	0.974544	unchanged	-0.524029	0.486532	0.496959	unchanged	-1.23383	0.136267	1.04276	down	0.524029	0.486532	0.496959	unchanged
pme3007	Uridine 5'-diphosphate	是	-0.00182138	402.99	159	402.995	404.002	C9H14N2O12P2	[M-H]-	Negative	Nucleotides and derivatives	核苷酸及其衍生物	Nucleotides and derivatives	核苷酸及其衍生物	19000	12100	17700	27000	26900	22600	26700	35600	26900	0.648579	0.0280186	1.20987	unchanged	0.870163	0.024166	1.29414	unchanged	-0.648579	0.0280186	1.20987	unchanged	0.221584	0.288593	0.732938	unchanged	-0.870163	0.024166	1.29414	unchanged	-0.221584	0.288593	0.732938	unchanged
pme3011	γ-Aminobutyric acid	是	0.048507	104.07	68.8	104.071	103.063	C4H9NO2	[M+H]+	Positive	Organic acids	有机酸	Organic acids	有机酸	165000	225000	109000	127000	83100	73400	130000	57100	29700	-0.815691	0.152672	0.960082	unchanged	-1.20268	0.105206	1.06275	down	0.815691	0.152672	0.960082	unchanged	-0.386984	0.560141	0.417518	unchanged	1.20268	0.105206	1.06275	up	0.386984	0.560141	0.417518	unchanged
pme3017	2-Aminoisobutyric acid	是	0.048507	104.07	58	104.071	103.063	C4H9NO2	[M+H]+	Positive	Amino acids and derivatives	氨基酸及其衍生物	Amino acids and derivatives	氨基酸及其衍生物	6780000	5330000	6430000	7040000	7130000	6370000	6710000	6590000	6100000	0.147795	0.270502	0.769945	unchanged	0.0654154	0.592981	0.424702	unchanged	-0.147795	0.270502	0.769945	unchanged	-0.0823795	0.282948	0.715722	unchanged	-0.0654154	0.592981	0.424702	unchanged	0.0823795	0.282948	0.715722	unchanged
pme3033	N,N-Dimethylglycine	是	0.048507	104.07	86	104.071	103.063	C4H9NO2	[M+H]+	Positive	Amino acids and derivatives	氨基酸及其衍生物	Amino acids and derivatives	氨基酸及其衍生物	625000	559000	577000	619000	570000	574000	632000	489000	488000	0.00163757	0.980217	0.0190261	unchanged	-0.130231	0.407866	0.646025	unchanged	-0.00163757	0.980217	0.0190261	unchanged	-0.131868	0.398633	0.612975	unchanged	0.130231	0.407866	0.646025	unchanged	0.131868	0.398633	0.612975	unchanged
pme3083	2-(Formylamino)benzoic acid	是	28.5499	164.04	120	164.035	165.043	C8H7NO3	[M-H]-	Negative	Phenolic acids	酚酸类	Phenolic acids	酚酸类	31600	25700	35400	43900	40300	55300	37200	31500	23600	0.589624	0.053333	1.14325	unchanged	-0.00623869	0.979509	0.0198023	unchanged	-0.589624	0.053333	1.14325	unchanged	-0.595863	0.0597355	1.07317	unchanged	0.00623869	0.979509	0.0198023	unchanged	0.595863	0.0597355	1.07317	unchanged
pme3096	Aminomalonic acid	是	0	118	74	118.015	119.022	C3H5NO4	[M-H]-	Negative	Organic acids	有机酸	Organic acids	有机酸	931000	895000	1350000	1570000	1360000	1670000	1310000	1330000	1230000	0.534423	0.0620754	1.12061	unchanged	0.285123	0.251354	0.900643	unchanged	-0.534423	0.0620754	1.12061	unchanged	-0.2493	0.104867	1.05814	unchanged	-0.285123	0.251354	0.900643	unchanged	0.2493	0.104867	1.05814	unchanged
pme3163	D-Sedoheptuiose 7-phosphate	是	0	289	97	289.033	290.04	C7H15O10P	[M-H]-	Negative	Others	其它类	Saccharides and Alcohols	糖及醇类	6890000	7320000	5570000	3090000	3700000	3990000	7750000	8140000	5170000	-0.875685	0.0152312	1.28827	unchanged	0.090463	0.715582	0.286712	unchanged	0.875685	0.0152312	1.28827	unchanged	0.966148	0.0572742	1.17486	unchanged	-0.090463	0.715582	0.286712	unchanged	-0.966148	0.0572742	1.17486	unchanged
pme3184	2'-Deoxyadenosine-5'-monophosphate	是	0.0113238	332.08	136	332.075	331.068	C10H14N5O6P	[M+H]+	Positive	Nucleotides and derivatives	核苷酸及其衍生物	Nucleotides and derivatives	核苷酸及其衍生物	29900	35300	112000	91000	86300	109000	27900	57100	34700	0.692149	0.302095	0.765869	unchanged	-0.565955	0.552215	0.476009	unchanged	-0.692149	0.302095	0.765869	unchanged	-1.2581	0.00892018	1.2515	down	0.565955	0.552215	0.476009	unchanged	1.2581	0.00892018	1.2515	up
pme3186	DL-Glyceraldehyde-3-phosphate	是	-4.4272	169	79	168.991	169.998	C3H7O6P	[M-H]-	Negative	Organic acids	有机酸	Organic acids	有机酸	142000	93000	81900	60800	79100	71800	176000	202000	173000	-0.582006	0.191321	0.932793	unchanged	0.798025	0.0336132	1.29849	unchanged	0.582006	0.191321	0.932793	unchanged	1.38003	0.00132481	1.32642	up	-0.798025	0.0336132	1.29849	unchanged	-1.38003	0.00132481	1.32642	down
pme3207	Muconic acid	是	-0.0159649	141.02	59	141.019	142.027	C6H6O4	[M-H]-	Negative	Organic acids	有机酸	Organic acids	有机酸	16400000	7590000	13100000	5020000	2350000	1490000	953000	722000	369000	-2.06565	0.0512685	1.19088	down	-4.18156	0.0445919	1.34408	down	2.06565	0.0512685	1.19088	up	-2.11591	0.162971	0.9798	unchanged	4.18156	0.0445919	1.34408	up	2.11591	0.162971	0.9798	unchanged
pme3311	D-Fructose-1,6-biphosphate	否	33.1188	339	97	338.989	339.996	C6H14O12P2	[M-H]-	Negative	Others	其它类	Saccharides and Alcohols	糖及醇类	32000	26200	14400	15400	23400	17800	43900	47800	35100	-0.359167	0.422469	0.587472	unchanged	0.804513	0.0529737	1.19855	unchanged	0.359167	0.422469	0.587472	unchanged	1.16368	0.00984468	1.26181	up	-0.804513	0.0529737	1.19855	unchanged	-1.16368	0.00984468	1.26181	down
pme3313	D-Fructose 6-phosphate	是	0	259	97	259.022	260.03	C6H13O9P	[M-H]-	Negative	Others	其它类	Saccharides and Alcohols	糖及醇类	3240000	3540000	3090000	2730000	3110000	2950000	4060000	3220000	2800000	-0.167187	0.106955	1.00097	unchanged	0.0303736	0.872148	0.130016	unchanged	0.167187	0.106955	1.00097	unchanged	0.197561	0.366569	0.656187	unchanged	-0.0303736	0.872148	0.130016	unchanged	-0.197561	0.366569	0.656187	unchanged
pme3337	Succinyladenosine	是	0.0287805	384.12	252	384.115	383.108	C14H17N5O8	[M+H]+	Positive	Nucleotides and derivatives	核苷酸及其衍生物	Nucleotides and derivatives	核苷酸及其衍生物	1280000	1300000	1640000	774000	729000	1110000	1020000	1050000	1700000	-0.691536	0.0330683	1.17263	unchanged	-0.162678	0.591414	0.420641	unchanged	0.691536	0.0330683	1.17263	unchanged	0.528857	0.221498	0.819581	unchanged	0.162678	0.591414	0.420641	unchanged	-0.528857	0.221498	0.819581	unchanged
pme3382	N-Acetyl-L-threonine	是	-0.00884982	160.06	98	160.062	161.069	C6H11NO4	[M-H]-	Negative	Amino acids and derivatives	氨基酸及其衍生物	Amino acids and derivatives	氨基酸及其衍生物	12900	11700	13700	25700	26800	26900	20700	18500	27300	1.05179	0.000110929	1.37684	up	0.79601	0.0646838	1.27312	unchanged	-1.05179	0.000110929	1.37684	down	-0.255785	0.24383	0.846142	unchanged	-0.79601	0.0646838	1.27312	unchanged	0.255785	0.24383	0.846142	unchanged
pme3388	Homoarginine	是	-0.0115829	189.13	144	189.135	188.127	C7H16N4O2	[M+H]+	Positive	Amino acids and derivatives	氨基酸及其衍生物	Amino acids and derivatives	氨基酸及其衍生物	808000	957000	634000	841000	975000	726000	1710000	3540000	2570000	0.0835309	0.707825	0.273058	unchanged	1.70474	0.0717693	1.26283	up	-0.0835309	0.707825	0.273058	unchanged	1.6212	0.0770543	1.15403	up	-1.70474	0.0717693	1.26283	down	-1.6212	0.0770543	1.15403	down
pme3443	Sinapinaldehyde	是	0.0364918	207.07	192	207.066	208.074	C11H12O4	[M-H]-	Negative	Phenolic acids	酚酸类	Phenolic acids	酚酸类	3850000	1760000	2060000	37800	110000	80900	45400	18100	41900	-5.0677	0.0626014	1.22437	down	-6.18528	0.0608744	1.30473	down	5.0677	0.0626014	1.22437	up	-1.11758	0.179321	0.906743	unchanged	6.18528	0.0608744	1.30473	up	1.11758	0.179321	0.906743	unchanged
pme3705	D-Glucoronic acid	是	-0.032317	193.04	73	193.035	194.043	C6H10O7	[M-H]-	Negative	Others	其它类	Saccharides and Alcohols	糖及醇类	82100	46900	103000	47800	30900	58200	50000	66600	38300	-0.761002	0.183231	0.907856	unchanged	-0.582788	0.256648	0.843371	unchanged	0.761002	0.183231	0.907856	unchanged	0.178215	0.62746	0.342657	unchanged	0.582788	0.256648	0.843371	unchanged	-0.178215	0.62746	0.342657	unchanged
pme3732	Cytidine	是	0.0125018	244.09	112	244.093	243.086	C9H13N3O5	[M+H]+	Positive	Nucleotides and derivatives	核苷酸及其衍生物	Nucleotides and derivatives	核苷酸及其衍生物	172000	135000	134000	109000	57400	59900	281000	282000	257000	-0.962542	0.030382	1.19413	unchanged	0.894845	0.00201561	1.42958	unchanged	0.962542	0.030382	1.19413	unchanged	1.85739	0.00209597	1.32624	up	-0.894845	0.00201561	1.42958	unchanged	-1.85739	0.00209597	1.32624	down
pme3827	3,4-Dihydroxy-L-phenylalanine	是	-0.0214822	198.08	152.2	198.076	197.069	C9H11NO4	[M+H]+	Positive	Amino acids and derivatives	氨基酸及其衍生物	Amino acids and derivatives	氨基酸及其衍生物	63900	159000	86200	49400	67900	43100	33000	25900	34300	-0.9464	0.221819	0.888199	unchanged	-1.72967	0.127932	1.14666	down	0.9464	0.221819	0.888199	unchanged	-0.783272	0.0817771	1.10357	unchanged	1.72967	0.127932	1.14666	up	0.783272	0.0817771	1.10357	unchanged
pme3961	2'-Deoxyadenosine	是	-0.0226842	252.11	136	252.109	251.102	C10H13N5O3	[M+H]+	Positive	Nucleotides and derivatives	核苷酸及其衍生物	Nucleotides and derivatives	核苷酸及其衍生物	89300	308000	299000	101000	128000	138000	778000	265000	474000	-0.923929	0.262766	0.837089	unchanged	1.12344	0.200231	0.937099	unchanged	0.923929	0.262766	0.837089	unchanged	2.04737	0.122803	1.06464	up	-1.12344	0.200231	0.937099	unchanged	-2.04737	0.122803	1.06464	down
pme3967	2-(Dimethylamino)guanosine	是	-0.0483333	312.13	180	312.13	311.123	C12H17N5O5	[M+H]+	Positive	Nucleotides and derivatives	核苷酸及其衍生物	Nucleotides and derivatives	核苷酸及其衍生物	64100	61700	61100	60800	74400	54200	144000	237000	233000	0.0191698	0.902022	0.0948349	unchanged	1.71597	0.0424671	1.35118	up	-0.0191698	0.902022	0.0948349	unchanged	1.6968	0.038733	1.23668	up	-1.71597	0.0424671	1.35118	down	-1.6968	0.038733	1.23668	down
pmf0293	1-Octadecanol	是	27.1474	269.29	209.2	269.285	270.292	C18H38O	[M-H]-	Negative	Lipids	脂质	Free fatty acids	游离脂肪酸	74600	73000	81100	77400	74700	70700	78500	73600	70800	-0.0377071	0.568023	0.411855	unchanged	-0.0370597	0.594664	0.407149	unchanged	0.0377071	0.568023	0.411855	unchanged	0.000647384	0.991608	0.00753927	unchanged	0.0370597	0.594664	0.407149	unchanged	-0.000647384	0.991608	0.00753927	unchanged
pmf0297	1-Eicosanol	是	24.5875	297.32	183.1	297.316	298.324	C20H42O	[M-H]-	Negative	Lipids	脂质	Free fatty acids	游离脂肪酸	81700	94600	159000	113000	82800	98800	236000	253000	334000	-0.186695	0.637296	0.355664	unchanged	1.29544	0.0150587	1.32758	up	0.186695	0.637296	0.355664	unchanged	1.48214	0.021368	1.27097	up	-1.29544	0.0150587	1.32758	down	-1.48214	0.021368	1.27097	down
pmf0440	4-MethoxycinnaMaldehyde	是	0.0246566	163.08	91.1	163.075	162.068	C10H10O2	[M+H]+	Positive	Phenolic acids	酚酸类	Phenolic acids	酚酸类	112000	87100	85600	112000	110000	89100	94600	107000	93300	0.127936	0.479347	0.503411	unchanged	0.0507833	0.747082	0.255614	unchanged	-0.127936	0.479347	0.503411	unchanged	-0.0771526	0.568118	0.407538	unchanged	-0.0507833	0.747082	0.255614	unchanged	0.0771526	0.568118	0.407538	unchanged
pmf0526	Isoimperatorin	是	-0.0197218	271.1	147.2	271.096	270.089	C16H14O4	[M+H]+	Positive	Lignans and Coumarins	木脂素和香豆素	Coumarins	香豆素	4090	9520	15000	4320	3320	2750	9	9	9	-1.46132	0.191387	0.955156	unchanged	-10.0493	0.0940998	1.22516	down	1.46132	0.191387	0.955156	unchanged	-8.58802	0.0171911	1.30443	down	10.0493	0.0940998	1.22516	up	8.58802	0.0171911	1.30443	up
pmn001321	Saikosaponin C	否	-2.66452	1001.3	941.29	1001.53	942.46	C48H78O18	[M+CH3COOH-H]-	Negative	Terpenoids	萜类	Triterpene	三萜	541000	230000	1900000	529000	267000	314000	430000	897000	217000	-1.26682	0.417422	0.619287	unchanged	-0.790707	0.550897	0.473655	unchanged	1.26682	0.417422	0.619287	unchanged	0.476113	0.557774	0.427883	unchanged	0.790707	0.550897	0.473655	unchanged	-0.476113	0.557774	0.427883	unchanged
pmn001323	Saikosaponin F	否	-3.44696	987.32	927.32	987.553	928.48	C48H80O17	[M+CH3COOH-H]-	Negative	Terpenoids	萜类	Triterpene	三萜	8630000	9870000	7090000	17100000	14400000	12800000	2950000	5130000	2430000	0.791727	0.0193126	1.24837	unchanged	-1.28382	0.0121049	1.33542	down	-0.791727	0.0193126	1.24837	unchanged	-2.07554	0.0029494	1.30404	down	1.28382	0.0121049	1.33542	up	2.07554	0.0029494	1.30404	up
pmn001328	Acetylsaikosaponin A	否	-0.46497	881.29	761.28	881.49	822.425	C44H70O14	[M+CH3COOH-H]-	Negative	Terpenoids	萜类	Triterpene Saponin	三萜皂苷	600000	437000	708000	185000	132000	81000	25800	41500	23300	-2.13239	0.0189613	1.29521	down	-4.26757	0.0193556	1.41209	down	2.13239	0.0189613	1.29521	up	-2.13519	0.0714061	1.15915	down	4.26757	0.0193556	1.41209	up	2.13519	0.0714061	1.15915	up
pmn001329	Saikosaponin E	否	-5.98747	823.3	763.29	823.485	764.422	C42H68O12	[M+CH3COOH-H]-	Negative	Terpenoids	萜类	Triterpene	三萜	3200000	4300000	7730000	2080000	1880000	1260000	730000	511000	811000	-1.54479	0.130099	1.06409	down	-2.89181	0.083782	1.24683	down	1.54479	0.130099	1.06409	up	-1.34702	0.0380615	1.20848	down	2.89181	0.083782	1.24683	up	1.34702	0.0380615	1.20848	up
pmn001331	16-Keto-saikosaponin A	否	6.93145	837.47	777.26	837.464	778.402	C42H66O13	[M+CH3COOH-H]-	Negative	Terpenoids	萜类	Triterpene Saponin	三萜皂苷	10600	10300	12700	68400	43700	87500	64900	57800	101000	2.57058	0.0482395	1.25802	up	2.73503	0.0413891	1.35314	up	-2.57058	0.0482395	1.25802	down	0.164454	0.685456	0.28747	unchanged	-2.73503	0.0413891	1.35314	down	-0.164454	0.685456	0.28747	unchanged
pmn001332	16-Keto-acetylsaikosaponin A	否	-5.41213	879.21	819.27	879.475	820.411	C44H68O14	[M+CH3COOH-H]-	Negative	Terpenoids	萜类	Triterpene Saponin	三萜皂苷	6520	4420	4850	11300	7550	13200	3110	7490	7150	1.02131	0.0674435	1.15736	up	0.168808	0.702921	0.303648	unchanged	-1.02131	0.0674435	1.15736	down	-0.852505	0.0954434	0.996718	unchanged	-0.168808	0.702921	0.303648	unchanged	0.852505	0.0954434	0.996718	unchanged
pmn001367	Protocatechuic acid-4-O-glucoside	否	0.0137433	315.07	153.02	315.072	316.079	C13H16O9	[M-H]-	Negative	Phenolic acids	酚酸类	Phenolic acids	酚酸类	4970000	1260000	1670000	605000	919000	455000	1400000	2260000	846000	-1.99708	0.233702	0.886505	unchanged	-0.810005	0.44266	0.608131	unchanged	1.99708	0.233702	0.886505	unchanged	1.18708	0.16814	0.940499	unchanged	0.810005	0.44266	0.608131	unchanged	-1.18708	0.16814	0.940499	unchanged
pmn001368	Olivil-4,4'-Di-O-glucoside	否	0.037863	699.25	537.2	699.251	700.258	C32H44O17	[M-H]-	Negative	Lignans and Coumarins	木脂素和香豆素	Lignans	木脂素	39100	22600	32100	78100	67100	79000	65000	96300	79600	1.25713	0.00247943	1.33234	up	1.36077	0.0167877	1.35578	up	-1.25713	0.00247943	1.33234	down	0.103648	0.614502	0.368139	unchanged	-1.36077	0.0167877	1.35578	down	-0.103648	0.614502	0.368139	unchanged
pmn001370	Pinoresinol-4,4'-O-di-O-glucoside	否	0.0457392	681.24	519.19	681.24	682.247	C32H42O16	[M-H]-	Negative	Lignans and Coumarins	木脂素和香豆素	Lignans	木脂素	24500	31800	43600	58500	131000	145000	376000	573000	468000	1.74345	0.0944884	1.13354	up	3.82621	0.0156779	1.42159	up	-1.74345	0.0944884	1.13354	down	2.08276	0.0121348	1.27442	up	-3.82621	0.0156779	1.42159	down	-2.08276	0.0121348	1.27442	down
pmn001372	Medioresinol-4,4'-di-O-glucoside	否	0.0372241	711.25	549.2	711.251	712.258	C33H44O17	[M-H]-	Negative	Lignans and Coumarins	木脂素和香豆素	Lignans	木脂素	4010	9	9	11500	30700	12200	9	13400	8060	3.75547	0.11046	1.09844	up	2.41412	0.270767	0.84755	unchanged	-3.75547	0.11046	1.09844	down	-1.34135	0.225366	0.804514	unchanged	-2.41412	0.270767	0.84755	unchanged	1.34135	0.225366	0.804514	unchanged
pmn001378	Pinoresinol-4-O-glucoside	否	-0.0104435	519.19	357.14	519.187	520.194	C26H32O11	[M-H]-	Negative	Lignans and Coumarins	木脂素和香豆素	Lignans	木脂素	20000	22200	49500	91300	53500	123000	11000	17200	10200	1.54616	0.0818007	1.10399	up	-1.25582	0.197253	0.989331	unchanged	-1.54616	0.0818007	1.10399	down	-2.80198	0.0609608	1.19318	down	1.25582	0.197253	0.989331	unchanged	2.80198	0.0609608	1.19318	up
pmn001380	Eucommiol	否	-0.0137472	187.1	169.09	187.098	188.105	C9H16O4	[M-H]-	Negative	Others	其它类	Others	其它	30600	21000	28000	53000	20400	35100	30800	23400	24800	0.446855	0.417281	0.608601	unchanged	-0.0109158	0.959132	0.0397973	unchanged	-0.446855	0.417281	0.608601	unchanged	-0.45777	0.407607	0.610392	unchanged	0.0109158	0.959132	0.0397973	unchanged	0.45777	0.407607	0.610392	unchanged
pmn001382	Isochlorogenic acid A	否	-0.0189958	515.12	353.09	515.119	516.127	C25H24O12	[M-H]-	Negative	Phenolic acids	酚酸类	Phenolic acids	酚酸类	781000	492000	950000	5030000	5120000	6950000	799000	146000	381000	2.94342	0.0125902	1.34017	up	-0.745427	0.276349	0.792612	unchanged	-2.94342	0.0125902	1.34017	down	-3.68884	0.00900695	1.30973	down	0.745427	0.276349	0.792612	unchanged	3.68884	0.00900695	1.30973	up
pmn001384	Isochlorogenic acid C	否	-0.0189958	515.12	353.09	515.119	516.127	C25H24O12	[M-H]-	Negative	Phenolic acids	酚酸类	Phenolic acids	酚酸类	812000	538000	1160000	5210000	5680000	7320000	923000	175000	376000	2.85897	0.0101594	1.34146	up	-0.767951	0.297942	0.756931	unchanged	-2.85897	0.0101594	1.34146	down	-3.62692	0.00731987	1.31152	down	0.767951	0.297942	0.756931	unchanged	3.62692	0.00731987	1.31152	up
pmn001400	2,3,5,4'-Tetrahydroxystilbene-2-O-D-xyloside	否	-0.00314199	375.11	243.1	375.109	376.116	C19H20O8	[M-H]-	Negative	Others	其它类	Stilbene	茋类	6900	8270	9530	44200	39400	29000	39600	47800	28300	2.18862	0.020216	1.32153	up	2.22781	0.0311064	1.37501	up	-2.18862	0.020216	1.32153	down	0.039182	0.893403	0.0963594	unchanged	-2.22781	0.0311064	1.37501	down	-0.039182	0.893403	0.0963594	unchanged
pmn001420	1-O-[(E)-Caffeoyl]-D-glucose	否	0.041825	341.09	179.04	341.088	342.095	C15H18O9	[M-H]-	Negative	Phenolic acids	酚酸类	Phenolic acids	酚酸类	727000	933000	1660000	353000	597000	482000	591000	783000	493000	-1.21315	0.149449	1.01475	down	-0.830461	0.223724	0.930662	unchanged	1.21315	0.149449	1.01475	up	0.38269	0.262124	0.740156	unchanged	0.830461	0.223724	0.930662	unchanged	-0.38269	0.262124	0.740156	unchanged
pmn001421	3-O-p-Coumaroylquinic acid	否	-0.0329715	337.09	191.05	337.093	338.1	C16H18O8	[M-H]-	Negative	Phenolic acids	酚酸类	Phenolic acids	酚酸类	267000	369000	251000	1530000	1240000	1230000	2610000	274000	694000	2.17299	0.00422629	1.3563	up	2.01215	0.338367	0.776869	unchanged	-2.17299	0.00422629	1.3563	down	-0.160847	0.863625	0.130196	unchanged	-2.01215	0.338367	0.776869	unchanged	0.160847	0.863625	0.130196	unchanged
pmn001511	3-Hydroxy-5-Methylphenol-1-O-Glucoside	否	0.0122944	285.1	123	285.098	286.105	C13H18O7	[M-H]-	Negative	Phenolic acids	酚酸类	Phenolic acids	酚酸类	52400	19700	51400	12700	9	9	12300	22800	23400	-3.27957	0.0599194	1.1729	down	-1.078	0.172189	1.0151	down	3.27957	0.0599194	1.1729	up	2.20156	0.0530223	1.09097	up	1.078	0.172189	1.0151	up	-2.20156	0.0530223	1.09097	down
pmn001517	3,4,5-Trimethoxyphenyl-1-O-Glucoside	否	-0.00377586	329.12	167	329.124	330.131	C15H22O8	[M-H]-	Negative	Phenolic acids	酚酸类	Phenolic acids	酚酸类	4250000	3520000	7900000	11100000	9190000	10900000	28600000	38200000	36100000	0.993078	0.0451651	1.20085	unchanged	2.71517	0.00359914	1.43448	up	-0.993078	0.0451651	1.20085	unchanged	1.72209	0.0118367	1.30968	up	-2.71517	0.00359914	1.43448	down	-1.72209	0.0118367	1.30968	down
pmn001518	1-O-Galloyl-D-glucose*	否	-0.0310796	331.07	169.01	331.067	332.074	C13H16O10	[M-H]-	Negative	Phenolic acids	酚酸类	Phenolic acids	酚酸类	1080000	653000	731000	591000	543000	492000	424000	523000	485000	-0.599675	0.16203	0.996976	unchanged	-0.782971	0.113884	1.1576	unchanged	0.599675	0.16203	0.996976	unchanged	-0.183296	0.186444	0.840815	unchanged	0.782971	0.113884	1.1576	unchanged	0.183296	0.186444	0.840815	unchanged
pmn001583	Quercetin-3-O-robinobioside*	否	-0.0138813	609.15	300	609.146	610.153	C27H30O16	[M-H]-	Negative	Flavonoids	黄酮	Flavonols	黄酮醇	26200000	5730000	17800000	429000	1510000	1330000	216000	208000	389000	-3.9272	0.120556	1.09678	down	-5.93472	0.111047	1.18711	down	3.9272	0.120556	1.09678	up	-2.00752	0.130082	1.03878	down	5.93472	0.111047	1.18711	up	2.00752	0.130082	1.03878	up
pmn001606	Eicosenoic acid	否	-0.0130577	309.28	309.28	309.28	310.287	C20H38O2	[M-H]-	Negative	Lipids	脂质	Free fatty acids	游离脂肪酸	139000	136000	147000	145000	122000	111000	632000	338000	437000	-0.158857	0.27801	0.790046	unchanged	1.73731	0.0625474	1.29999	up	0.158857	0.27801	0.790046	unchanged	1.89616	0.0561621	1.20381	up	-1.73731	0.0625474	1.29999	down	-1.89616	0.0561621	1.20381	down
pmn001610	Eicosadienoic acid	否	0.0521559	307.26	307.3	307.264	308.272	C20H36O2	[M-H]-	Negative	Lipids	脂质	Free fatty acids	游离脂肪酸	305000	307000	509000	457000	406000	371000	688000	773000	671000	0.138556	0.64366	0.350252	unchanged	0.927421	0.0229946	1.34335	unchanged	-0.138556	0.64366	0.350252	unchanged	0.788865	0.00212987	1.30339	unchanged	-0.927421	0.0229946	1.34335	unchanged	-0.788865	0.00212987	1.30339	unchanged
pmn001644	Quercetin-3-O-(2''-acetyl)glucuronide	否	0.0406568	519.08	300	519.078	520.085	C23H20O14	[M-H]-	Negative	Flavonoids	黄酮	Flavonols	黄酮醇	464000	371000	607000	60000	166000	100000	734000	346000	1140000	-2.14513	0.0189887	1.28258	down	0.622489	0.376796	0.700237	unchanged	2.14513	0.0189887	1.28258	up	2.76762	0.107884	1.08867	up	-0.622489	0.376796	0.700237	unchanged	-2.76762	0.107884	1.08867	down
pmn001661	Cinncassiol C1	否	0.00818557	381.19	337.2	381.192	382.199	C20H30O7	[M-H]-	Negative	Phenolic acids	酚酸类	Phenolic acids	酚酸类	33400	30400	21000	18700	12700	9780	19200	14600	9490	-1.04212	0.0388829	1.17214	down	-0.97003	0.0455325	1.21786	unchanged	1.04212	0.0388829	1.17214	up	0.07209	0.863676	0.123031	unchanged	0.97003	0.0455325	1.21786	unchanged	-0.07209	0.863676	0.123031	unchanged
pmn001663	Syringaresinol	否	0.0206853	417.16	402.1	417.155	418.163	C22H26O8	[M-H]-	Negative	Lignans and Coumarins	木脂素和香豆素	Lignans	木脂素	402000	127000	107000	1960	6300	1090	18700	4110	6700	-6.08792	0.159363	1.0226	down	-4.42975	0.167332	1.06916	down	6.08792	0.159363	1.0226	up	1.65817	0.270526	0.776739	unchanged	4.42975	0.167332	1.06916	up	-1.65817	0.270526	0.776739	unchanged
pmn001681	1-(4-Methoxyphenyl)-1-propanol	否	-0.0197999	165.09	149.06	165.092	166.099	C10H14O2	[M-H]-	Negative	Phenolic acids	酚酸类	Phenolic acids	酚酸类	17000	14600	19200	21000	17700	19500	13100	12900	15400	0.196191	0.213016	0.834255	unchanged	-0.295198	0.128721	1.04328	unchanged	-0.196191	0.213016	0.834255	unchanged	-0.491388	0.0116268	1.23302	unchanged	0.295198	0.128721	1.04328	unchanged	0.491388	0.0116268	1.23302	unchanged
pmn001694	9,10,13-Trihydroxy-11-Octadecenoic Acid	否	0.0067767	329.23	229.15	329.233	330.241	C18H34O5	[M-H]-	Negative	Lipids	脂质	Free fatty acids	游离脂肪酸	22100	26300	46100	19000	53300	31800	48900	18100	25200	0.139584	0.810808	0.176223	unchanged	-0.0355476	0.951848	0.0467975	unchanged	-0.139584	0.810808	0.176223	unchanged	-0.175131	0.786166	0.19384	unchanged	0.0355476	0.951848	0.0467975	unchanged	0.175131	0.786166	0.19384	unchanged
pmn001695	Trihydroxycinnamoylquinic acid	否	0.0258214	371.1	249.06	371.098	372.106	C16H20O10	[M-H]-	Negative	Phenolic acids	酚酸类	Phenolic acids	酚酸类	4690000	4850000	8640000	3770000	3500000	3310000	3650000	4440000	3290000	-0.781013	0.187501	0.966141	unchanged	-0.675852	0.21624	0.950342	unchanged	0.781013	0.187501	0.966141	unchanged	0.105161	0.525093	0.463205	unchanged	0.675852	0.21624	0.950342	unchanged	-0.105161	0.525093	0.463205	unchanged
pmn001700	24,30-Dihydroxy-12(13)-enolupinol	否	0.0242038	455.35	455.35	455.353	456.36	C30H48O3	[M-H]-	Negative	Terpenoids	萜类	Triterpene	三萜	28500	9	9	33700	23200	27100	9	9	9	1.55852	0.182892	0.940985	unchanged	-10.0447	0.42265	0.657158	unchanged	-1.55852	0.182892	0.940985	unchanged	-11.6032	0.0117735	1.31843	down	10.0447	0.42265	0.657158	unchanged	11.6032	0.0117735	1.31843	up
pmp000086	1-Feruloyl-sn-glycerol*	否	0.0198818	269.1	177.05	269.102	268.095	C13H16O6	[M+H]+	Positive	Phenolic acids	酚酸类	Phenolic acids	酚酸类	34900	45800	46900	66500	93700	29200	58700	55900	58400	0.569808	0.385735	0.656608	unchanged	0.439144	0.0520422	1.30374	unchanged	-0.569808	0.385735	0.656608	unchanged	-0.130664	0.79763	0.195126	unchanged	-0.439144	0.0520422	1.30374	unchanged	0.130664	0.79763	0.195126	unchanged
pmp000087	2-Feruloyl-sn-glycerol	否	0.0198818	269.1	177.05	269.102	268.095	C13H16O6	[M+H]+	Positive	Phenolic acids	酚酸类	Phenolic acids	酚酸类	42300	33400	48500	69300	98600	33700	82700	53800	48600	0.69883	0.301314	0.769458	unchanged	0.57564	0.186539	0.973491	unchanged	-0.69883	0.301314	0.769458	unchanged	-0.123191	0.814311	0.170883	unchanged	-0.57564	0.186539	0.973491	unchanged	0.123191	0.814311	0.170883	unchanged
pmp000284	Fraxidin (8-Hydroxy-6,7-dimethoxycoumarin)	否	0.000727183	223.06	208.04	223.06	222.053	C11H10O5	[M+H]+	Positive	Lignans and Coumarins	木脂素和香豆素	Coumarins	香豆素	7780	14500	11300	61800	59100	34300	9750	13800	8640	2.20845	0.0381709	1.26539	up	-0.0609897	0.86209	0.136067	unchanged	-2.20845	0.0381709	1.26539	down	-2.26944	0.0390018	1.23827	down	0.0609897	0.86209	0.136067	unchanged	2.26944	0.0390018	1.23827	up
pmp000441	11-Keto-ursolic acid	否	-0.0135203	471.35	453.34	471.347	470.34	C30H46O4	[M+H]+	Positive	Terpenoids	萜类	Triterpene	三萜	55000	54100	42500	123000	88500	131000	9	9	9	1.17583	0.0305607	1.27205	up	-12.455	0.00628685	1.45087	down	-1.17583	0.0305607	1.27205	down	-13.6309	0.0127971	1.31575	down	12.455	0.00628685	1.45087	up	13.6309	0.0127971	1.31575	up
pmp000531	Phellamurin	否	0.0419954	519.19	357.13	519.186	518.179	C26H30O11	[M+H]+	Positive	Flavonoids	黄酮	Dihydroflavonol	二氢黄酮醇	31300	60500	63700	1370000	713000	1610000	50300	94600	73300	4.56981	0.0478142	1.25991	up	0.488737	0.275098	0.788514	unchanged	-4.56981	0.0478142	1.25991	down	-4.08107	0.0493287	1.2245	down	-0.488737	0.275098	0.788514	unchanged	4.08107	0.0493287	1.2245	up
pmp000589	Quercetin-7-O-(6''-malonyl)glucoside*	否	0.0246447	551.1	303.05	551.103	550.096	C24H22O15	[M+H]+	Positive	Flavonoids	黄酮	Flavonols	黄酮醇	9540000	4080000	2020000	990000	888000	1440000	537000	242000	615000	-2.23685	0.208041	0.932843	unchanged	-3.48794	0.168204	1.06738	down	2.23685	0.208041	0.932843	unchanged	-1.25108	0.0418818	1.13856	down	3.48794	0.168204	1.06738	up	1.25108	0.0418818	1.13856	up
pmp000593	Luteolin-7-O-rutinoside*	否	-0.0784232	595.17	449.1	595.166	594.158	C27H30O15	[M+H]+	Positive	Flavonoids	黄酮	Flavonoid	黄酮	469000	138000	396000	66900	218000	406000	24200	19700	50200	-0.537773	0.499754	0.480096	unchanged	-3.41398	0.093219	1.22261	down	0.537773	0.499754	0.480096	unchanged	-2.87621	0.178619	0.958773	unchanged	3.41398	0.093219	1.22261	up	2.87621	0.178619	0.958773	unchanged
pmp000596	Quercetin-3-O-(2''-O-galactosyl)glucoside	否	0.0224603	627.16	465.1	627.156	626.148	C27H30O17	[M+H]+	Positive	Flavonoids	黄酮	Flavonols	黄酮醇	38800	9130	50600	9	38900	6910	9380	11300	13600	-1.10462	0.364709	0.629363	unchanged	-1.5232	0.223792	0.959825	unchanged	1.10462	0.364709	0.629363	unchanged	-0.418579	0.779151	0.212924	unchanged	1.5232	0.223792	0.959825	unchanged	0.418579	0.779151	0.212924	unchanged
pmp000675	Forsythialan A	否	0.0280912	375.14	151.03	375.144	374.137	C20H22O7	[M+H]+	Positive	Lignans and Coumarins	木脂素和香豆素	Lignans	木脂素	425000	266000	286000	262000	198000	133000	169000	230000	396000	-0.720326	0.115029	0.991053	unchanged	-0.297404	0.51463	0.4976	unchanged	0.720326	0.115029	0.991053	unchanged	0.422923	0.446239	0.538447	unchanged	0.297404	0.51463	0.4976	unchanged	-0.422923	0.446239	0.538447	unchanged
pmp000682	Matairesinol-4'-O-glucoside (Matairesinoside)	否	-15.3977	538.22	359.14	538.228	520.168	C26H32O11	[M+NH4]+	Positive	Lignans and Coumarins	木脂素和香豆素	Lignans	木脂素	491000	349000	387000	401000	147000	656000	2800000	2820000	3790000	-0.0272999	0.963992	0.0337713	unchanged	2.93906	0.0129263	1.428	up	0.0272999	0.963992	0.0337713	unchanged	2.96636	0.0060774	1.30563	up	-2.93906	0.0129263	1.428	down	-2.96636	0.0060774	1.30563	down
pmp000966	Stachydrine	否	0.0341416	144.1	84.1	144.102	143.095	C7H13NO2	[M+H]+	Positive	Alkaloids	生物碱	Pyrrole alkaloids	吡咯类生物碱	8240000	8390000	9380000	8520000	8990000	9090000	9480000	9250000	9180000	0.0323598	0.656432	0.332019	unchanged	0.101716	0.213804	0.95734	unchanged	-0.0323598	0.656432	0.332019	unchanged	0.0693559	0.114443	1.00045	unchanged	-0.101716	0.213804	0.95734	unchanged	-0.0693559	0.114443	1.00045	unchanged
pmp001079	Luteolin-7-O-neohesperidoside (Lonicerin)*	否	-0.0784232	595.17	449.1	595.166	594.158	C27H30O15	[M+H]+	Positive	Flavonoids	黄酮	Flavonoid	黄酮	38500	10500	31000	8470	15700	24800	2680	9	4730	-0.708102	0.357062	0.654974	unchanged	-3.4307	0.098044	1.20274	down	0.708102	0.357062	0.654974	unchanged	-2.7226	0.0894217	1.10038	down	3.4307	0.098044	1.20274	up	2.7226	0.0894217	1.10038	up
pmp001105	Kaempferol-3-O-neohesperidoside-7-O-glucoside	否	0.013083	757.22	287.06	757.219	756.211	C33H40O20	[M+H]+	Positive	Flavonoids	黄酮	Flavonols	黄酮醇	6550	18200	47400	19000	500000	63600	47300	58300	76700	3.01343	0.382939	0.668776	unchanged	1.33724	0.0760985	1.14185	up	-3.01343	0.382939	0.668776	unchanged	-1.67619	0.476302	0.537538	unchanged	-1.33724	0.0760985	1.14185	down	1.67619	0.476302	0.537538	unchanged
pmp001106	Vitexin-2''-O-glucoside	否	-0.0448191	595.17	577.16	595.166	594.158	C27H30O15	[M+H]+	Positive	Flavonoids	黄酮	Flavonoid carbonoside	黄酮碳糖苷	11100	78900	20100	26200	38100	30900	26100	19600	52200	-0.209781	0.838114	0.159651	unchanged	-0.169434	0.874093	0.127126	unchanged	0.209781	0.838114	0.159651	unchanged	0.0403473	0.938405	0.0575031	unchanged	0.169434	0.874093	0.127126	unchanged	-0.0403473	0.938405	0.0575031	unchanged
pmp001198	6-Deoxyfagomine	否	0.037243	132.1	57.1	132.102	131.095	C6H13NO2	[M+H]+	Positive	Alkaloids	生物碱	Alkaloids	生物碱	3240000	5110000	2730000	13500000	16600000	14000000	4600000	4140000	10200000	1.99282	0.00111037	1.35168	up	0.773478	0.310685	0.783356	unchanged	-1.99282	0.00111037	1.35168	down	-1.21934	0.0322363	1.19847	down	-0.773478	0.310685	0.783356	unchanged	1.21934	0.0322363	1.19847	up
pmp001230	Senkyunolide M	否	-0.0558931	279.16	121	279.159	278.152	C16H22O4	[M+H]+	Positive	Others	其它类	Others	其它	1870000	2520000	2100000	2390000	1730000	1910000	1800000	1520000	2210000	-0.10606	0.605481	0.373338	unchanged	-0.230939	0.311435	0.736223	unchanged	0.10606	0.605481	0.373338	unchanged	-0.124879	0.584982	0.383766	unchanged	0.230939	0.311435	0.736223	unchanged	0.124879	0.584982	0.383766	unchanged
pmp001251	LysoPC 18:2(2n isomer)*	否	0.00769783	520.34	184.07	520.34	519.332	C26H50NO7P	[M+H]+	Positive	Lipids	脂质	LPC	溶血磷脂酰胆碱	4570000	7530000	3770000	4400000	4170000	3700000	3840000	5100000	5650000	-0.371167	0.404562	0.635944	unchanged	-0.121322	0.758904	0.245284	unchanged	0.371167	0.404562	0.635944	unchanged	0.249845	0.284018	0.75405	unchanged	0.121322	0.758904	0.245284	unchanged	-0.249845	0.284018	0.75405	unchanged
pmp001264	Hexadecylsphingosine	否	0.0153654	274.27	256.27	274.274	273.267	C16H35NO2	[M+H]+	Positive	Lipids	脂质	Sphingolipids	鞘脂	3960000	4120000	3870000	3900000	4350000	3180000	3160000	3470000	3610000	-0.0641852	0.664524	0.334883	unchanged	-0.222795	0.0310105	1.29691	unchanged	0.0641852	0.664524	0.334883	unchanged	-0.15861	0.368496	0.643444	unchanged	0.222795	0.0310105	1.29691	unchanged	0.15861	0.368496	0.643444	unchanged
pmp001270	LysoPC 16:1	否	0.00823271	494.32	184.07	494.324	493.317	C24H48NO7P	[M+H]+	Positive	Lipids	脂质	LPC	溶血磷脂酰胆碱	49400	57100	46900	76200	50600	50800	32700	47200	47900	0.211333	0.449205	0.563915	unchanged	-0.263411	0.230423	0.868135	unchanged	-0.211333	0.449205	0.563915	unchanged	-0.474744	0.183922	0.870284	unchanged	0.263411	0.230423	0.868135	unchanged	0.474744	0.183922	0.870284	unchanged
pmp001271	1-Linoleoyl-sn-glycerol-diglucoside	否	-0.033785	679.39	263.24	679.39	678.383	C33H58O14	[M+H]+	Positive	Lipids	脂质	Free fatty acids	游离脂肪酸	9	9	1910	12400	10400	9140	9	3910	2240	4.05019	0.0017	1.34929	up	1.67559	0.352641	0.702516	unchanged	-4.05019	0.0017	1.34929	down	-2.3746	0.00474155	1.27649	down	-1.67559	0.352641	0.702516	unchanged	2.3746	0.00474155	1.27649	up
pmp001273	LysoPC 18:2	否	0.00769783	520.34	184.07	520.34	519.332	C26H50NO7P	[M+H]+	Positive	Lipids	脂质	LPC	溶血磷脂酰胆碱	4860000	6840000	8760000	3040000	3800000	3850000	5760000	16500000	12900000	-0.936544	0.0947056	1.12836	unchanged	0.781129	0.256851	0.867113	unchanged	0.936544	0.0947056	1.12836	unchanged	1.71767	0.121772	1.06601	up	-0.781129	0.256851	0.867113	unchanged	-1.71767	0.121772	1.06601	down
pmp001275	3-Hydroxypropyl palmitate glc-glucosamine	否	-0.0327984	672.42	331.29	672.416	671.409	C31H61O14N	[M+H]+	Positive	Alkaloids	生物碱	Alkaloids	生物碱	97700	78000	109000	281000	225000	186000	65700	61500	37800	1.28133	0.0290893	1.27259	up	-0.786976	0.0336318	1.24327	unchanged	-1.28133	0.0290893	1.27259	down	-2.06831	0.0166316	1.28203	down	0.786976	0.0336318	1.24327	unchanged	2.06831	0.0166316	1.28203	up
pmp001276	1-Linolenoyl-rac-glycerol-diglucoside	否	-0.00426508	677.37	677.37	677.374	676.367	C33H56O14	[M+H]+	Positive	Lipids	脂质	Free fatty acids	游离脂肪酸	85300	60800	80200	340000	222000	203000	409000	515000	397000	1.75722	0.0487671	1.24557	up	2.54532	0.00838823	1.43781	up	-1.75722	0.0487671	1.24557	down	0.788099	0.032035	1.14993	unchanged	-2.54532	0.00838823	1.43781	down	-0.788099	0.032035	1.14993	unchanged
pmp001281	LysoPC 18:1	否	0.00754533	522.36	184.07	522.355	521.348	C26H52NO7P	[M+H]+	Positive	Lipids	脂质	LPC	溶血磷脂酰胆碱	6350000	11300000	9520000	8830000	6050000	5500000	3020000	5170000	3270000	-0.414861	0.278541	0.743765	unchanged	-1.24541	0.0504245	1.25385	down	0.414861	0.278541	0.743765	unchanged	-0.830547	0.0836299	1.03848	unchanged	1.24541	0.0504245	1.25385	up	0.830547	0.0836299	1.03848	unchanged
pmp001282	Propyl 2-(trimethylammonio)ethyl phosphate	否	0.0624711	544.34	485.27	544.34	543.333	C28H50NO7P	[M+H]+	Positive	Others	其它类	Others	其它	15100	24500	15900	82100	74600	68400	52000	92100	42300	2.02001	0.000496707	1.36281	up	1.74784	0.0982688	1.19647	up	-2.02001	0.000496707	1.36281	down	-0.272164	0.489834	0.511519	unchanged	-1.74784	0.0982688	1.19647	down	0.272164	0.489834	0.511519	unchanged
pmp001284	Monopalmitin	否	-0.0184621	331.28	313.27	331.284	330.277	C19H38O4	[M+H]+	Positive	Lipids	脂质	Glycerol ester	甘油酯	44900	44100	43000	59500	49000	35600	27500	43400	43100	0.126532	0.61916	0.386066	unchanged	-0.211504	0.371429	0.725911	unchanged	-0.126532	0.61916	0.386066	unchanged	-0.338037	0.316511	0.675194	unchanged	0.211504	0.371429	0.725911	unchanged	0.338037	0.316511	0.675194	unchanged
pmp001285	Phthalic anhydride	否	-0.0698297	149.02	65.04	149.023	148.016	C8H4O3	[M+H]+	Positive	Phenolic acids	酚酸类	Phenolic acids	酚酸类	581000	836000	703000	725000	542000	598000	607000	485000	743000	-0.184889	0.409334	0.583873	unchanged	-0.208284	0.415788	0.606688	unchanged	0.184889	0.409334	0.583873	unchanged	-0.0233956	0.919242	0.0731537	unchanged	0.208284	0.415788	0.606688	unchanged	0.0233956	0.919242	0.0731537	unchanged
pmp001287	N-Benzylmethylene isomethylamine	否	0.0357033	120.08	103.05	120.081	119.073	C8H9N	[M+H]+	Positive	Alkaloids	生物碱	Alkaloids	生物碱	3230000	1480000	4330000	8460000	10900000	10900000	2360000	1550000	2350000	1.74302	0.00368651	1.31491	up	-0.53016	0.382605	0.688593	unchanged	-1.74302	0.00368651	1.31491	down	-2.27318	0.00581524	1.31976	down	0.53016	0.382605	0.688593	unchanged	2.27318	0.00581524	1.31976	up
pmp001309	6-Hydroxykaempferol-7-O-glucoside	否	0.037636	465.1	303.1	465.103	464.095	C21H20O12	[M+H]+	Positive	Flavonoids	黄酮	Flavonols	黄酮醇	6460000	1090000	3970000	76100	396000	214000	68900	17200	128000	-4.06958	0.144903	1.04827	down	-5.74971	0.135748	1.13384	down	4.06958	0.144903	1.04827	up	-1.68013	0.225685	0.844854	unchanged	5.74971	0.135748	1.13384	up	1.68013	0.225685	0.844854	unchanged
pmp001310	6-Hydroxykaempferol-3,6-O-Diglucoside	否	0.0224603	627.16	303.1	627.156	626.148	C27H30O17	[M+H]+	Positive	Flavonoids	黄酮	Flavonols	黄酮醇	87200	32000	10000	2220	9	9	9	9	9	-5.85125	0.206537	0.937478	unchanged	-12.2244	0.201609	1.00507	down	5.85125	0.206537	0.937478	unchanged	-6.37311	0.42265	0.603584	unchanged	12.2244	0.201609	1.00507	up	6.37311	0.42265	0.603584	unchanged
pmp001311	6-Hydroxykaempferol-7,6-O-Diglucoside	否	0.0224603	627.16	303.1	627.156	626.148	C27H30O17	[M+H]+	Positive	Flavonoids	黄酮	Flavonols	黄酮醇	71800	59500	41200	26600	171000	51800	365000	320000	495000	0.531865	0.625574	0.375106	unchanged	2.77412	0.0210599	1.40042	up	-0.531865	0.625574	0.375106	unchanged	2.24225	0.0114245	1.23366	up	-2.77412	0.0210599	1.40042	down	-2.24225	0.0114245	1.23366	down
Rfmb091	9S-Hydroxy-10E,12Z-octadecadienoic acid	否	-0.0286749	295.23	195.14	295.228	296.235	C18H32O3	[M-H]-	Negative	Lipids	脂质	Free fatty acids	游离脂肪酸	79500	50600	65800	133000	148000	153000	129000	129000	155000	1.14758	0.00222232	1.33977	up	1.07602	0.00386606	1.39407	up	-1.14758	0.00222232	1.33977	down	-0.0715533	0.547325	0.425125	unchanged	-1.07602	0.00386606	1.39407	down	0.0715533	0.547325	0.425125	unchanged
Rfmb25702	Pinoresinol-4-O-(6''-acetyl)glucoside	否	-0.0180076	561.2	357.13	561.198	562.205	C28H34O12	[M-H]-	Negative	Lignans and Coumarins	木脂素和香豆素	Lignans	木脂素	27900	27900	161000	291000	226000	98300	75000	70000	120000	1.50493	0.142534	0.939067	unchanged	0.289628	0.759706	0.247557	unchanged	-1.50493	0.142534	0.939067	unchanged	-1.2153	0.167841	0.951072	unchanged	-0.289628	0.759706	0.247557	unchanged	1.2153	0.167841	0.951072	unchanged
Rfmb26201	Syringaresinol-4'-O-(6''-acetyl)glucoside	否	-0.0313468	621.22	417.16	621.219	622.226	C30H38O14	[M-H]-	Negative	Lignans and Coumarins	木脂素和香豆素	Lignans	木脂素	4040000	1680000	1220000	625000	1830000	764000	870000	260000	312000	-1.10832	0.291854	0.755015	unchanged	-2.26686	0.1655	1.05111	down	1.10832	0.291854	0.755015	unchanged	-1.15854	0.260607	0.768323	unchanged	2.26686	0.1655	1.05111	up	1.15854	0.260607	0.768323	unchanged
Rfmb319	Pipecolic acid	否	0.0383132	130.09	84.08	130.086	129.079	C6H11NO2	[M+H]+	Positive	Amino acids and derivatives	氨基酸及其衍生物	Amino acids and derivatives	氨基酸及其衍生物	765000	507000	392000	1180000	786000	953000	757000	918000	1090000	0.810819	0.0579334	1.10264	unchanged	0.732624	0.0673227	1.14845	unchanged	-0.810819	0.0579334	1.10264	unchanged	-0.0781947	0.748711	0.228698	unchanged	-0.732624	0.0673227	1.14845	unchanged	0.0781947	0.748711	0.228698	unchanged
Wmzn000227	2,2-Dimethylsuccinic acid	否	77.6746	145.06	109.04	145.051	146.058	C6H10O4	[M-H]-	Negative	Organic acids	有机酸	Organic acids	有机酸	863000	592000	435000	340000	465000	726000	772000	724000	960000	-0.303912	0.518267	0.461738	unchanged	0.377924	0.277071	0.803705	unchanged	0.303912	0.518267	0.461738	unchanged	0.681836	0.0959042	1.01674	unchanged	-0.377924	0.277071	0.803705	unchanged	-0.681836	0.0959042	1.01674	unchanged
Xmgn006542	Dimethyl Phthalate	否	3.45825	193.05	133.03	193.051	194.057	C10H10O4	[M-H]-	Negative	Phenolic acids	酚酸类	Phenolic acids	酚酸类	239000	747000	660000	3730000	3920000	3060000	381000	196000	321000	2.70192	0.00147702	1.35645	up	-0.874177	0.248466	0.881905	unchanged	-2.70192	0.00147702	1.35645	down	-3.5761	0.00477092	1.33211	down	0.874177	0.248466	0.881905	unchanged	3.5761	0.00477092	1.33211	up
Xmyp005654	Kaempferol-4'-O-glucoside*	否	-4.98296	449.11	287.06	449.108	448.101	C21H20O11	[M+H]+	Positive	Flavonoids	黄酮	Flavonoid	黄酮	25000	12400	24600	36400	43700	133000	52500	33900	41900	1.78119	0.244956	0.867484	unchanged	1.04918	0.034326	1.25182	up	-1.78119	0.244956	0.867484	unchanged	-0.732009	0.459801	0.552162	unchanged	-1.04918	0.034326	1.25182	down	0.732009	0.459801	0.552162	unchanged
YC512118	Oleamide (9-Octadecenamide)	否	-0.039557	282.28	247.24	282.279	281.272	C18H35NO	[M+H]+	Positive	Lipids	脂质	Free fatty acids	游离脂肪酸	170000	134000	152000	218000	231000	216000	236000	214000	56400	0.544321	0.010892	1.31529	unchanged	0.151244	0.796138	0.212304	unchanged	-0.544321	0.010892	1.31529	unchanged	-0.393077	0.448769	0.569836	unchanged	-0.151244	0.796138	0.212304	unchanged	0.393077	0.448769	0.569836	unchanged
Zmgn000173	D-Ribose	否	2.3684	149.05	75.01	149.046	150.053	C5H10O5	[M-H]-	Negative	Others	其它类	Saccharides and Alcohols	糖及醇类	51200	31900	24800	19100	22700	50300	13200	8070	11700	-0.228422	0.6989	0.282229	unchanged	-1.71047	0.0819368	1.23569	down	0.228422	0.6989	0.282229	unchanged	-1.48205	0.180896	0.948665	unchanged	1.71047	0.0819368	1.23569	up	1.48205	0.180896	0.948665	unchanged
Zmgn000217	Methylenesuccinic acid	否	1.30018	129.02	85.03	129.019	130.027	C5H6O4	[M-H]-	Negative	Organic acids	有机酸	Organic acids	有机酸	57500	64800	74200	64000	62800	57700	95700	79300	87700	-0.0909085	0.505419	0.496245	unchanged	0.418887	0.0310614	1.2526	unchanged	0.0909085	0.505419	0.496245	unchanged	0.509795	0.0196508	1.25642	unchanged	-0.418887	0.0310614	1.2526	unchanged	-0.509795	0.0196508	1.25642	unchanged
Zmgn000503	2,3-Dihydroxy-3-Methylbutanoic Acid	否	-23.5433	133.05	71.01	133.051	134.058	C5H10O4	[M-H]-	Negative	Organic acids	有机酸	Organic acids	有机酸	10100000	10900000	8570000	6930000	10300000	8140000	7510000	6450000	5110000	-0.221011	0.315273	0.698509	unchanged	-0.632829	0.0229289	1.28378	unchanged	0.221011	0.315273	0.698509	unchanged	-0.411819	0.164579	0.886417	unchanged	0.632829	0.0229289	1.28378	unchanged	0.411819	0.164579	0.886417	unchanged
Zmhn000785	Di-O-Glucosylquinic acid	否	-3.41354	515.16	341.11	515.162	516.169	C19H32O16	[M-H]-	Negative	Phenolic acids	酚酸类	Phenolic acids	酚酸类	1750000	1640000	1920000	1690000	1800000	1670000	2840000	2170000	3930000	-0.0413408	0.621524	0.366391	unchanged	0.751563	0.139067	1.1149	unchanged	0.0413408	0.621524	0.366391	unchanged	0.792904	0.132473	1.04538	unchanged	-0.751563	0.139067	1.1149	unchanged	-0.792904	0.132473	1.04538	unchanged
Zmhn000892	4-O-Glucosyl-3,4-dihydroxybenzyl alcohol	否	2.02225	301.09	139.05	301.093	302.1	C13H18O8	[M-H]-	Negative	Phenolic acids	酚酸类	Phenolic acids	酚酸类	97900	159000	143000	57200	55200	59500	68900	90500	67100	-1.21807	0.05273	1.24662	down	-0.820128	0.0711603	1.21239	unchanged	1.21807	0.05273	1.24662	up	0.397942	0.133013	1.03481	unchanged	0.820128	0.0711603	1.21239	unchanged	-0.397942	0.133013	1.03481	unchanged
Zmhn001358	4-O-Glucosyl-4-hydroxybenzoic acid	否	-0.471619	299.08	137.02	299.077	300.084	C13H16O8	[M-H]-	Negative	Phenolic acids	酚酸类	Phenolic acids	酚酸类	125000	53900	86800	23200	18800	25700	71600	144000	14500	-1.97257	0.0833702	1.17277	down	-0.207537	0.798727	0.2021	unchanged	1.97257	0.0833702	1.17277	up	1.76503	0.285226	0.789575	unchanged	0.207537	0.798727	0.2021	unchanged	-1.76503	0.285226	0.789575	unchanged
Zmhn001793	6-O-Caffeoyl-D-glucose*	否	3.20815	341.09	179.03	341.088	342.096	C15H18O9	[M-H]-	Negative	Phenolic acids	酚酸类	Phenolic acids	酚酸类	604000	744000	507000	262000	446000	424000	508000	649000	369000	-0.712545	0.0569979	1.10944	unchanged	-0.281664	0.361253	0.674787	unchanged	0.712545	0.0569979	1.10944	unchanged	0.430881	0.263942	0.743457	unchanged	0.281664	0.361253	0.674787	unchanged	-0.430881	0.263942	0.743457	unchanged
Zmhn001926	1-O-Salicyl-D-glucose	否	-0.137257	299.08	137.02	299.077	300.084	C13H16O8	[M-H]-	Negative	Phenolic acids	酚酸类	Phenolic acids	酚酸类	2880000	1940000	3270000	12400000	1930000	5610000	14400000	17400000	8130000	1.30145	0.326146	0.745542	unchanged	2.30326	0.0575398	1.30337	up	-1.30145	0.326146	0.745542	unchanged	1.00181	0.180918	0.850397	unchanged	-2.30326	0.0575398	1.30337	down	-1.00181	0.180918	0.850397	unchanged
Zmhn002032	4-O-(6'-O-Glucosylcaffeoylglucosyl)-4-hydroxybenzyl alcohol	否	4.11375	609.18	447.13	609.182	610.189	C28H34O15	[M-H]-	Negative	Phenolic acids	酚酸类	Phenolic acids	酚酸类	9	9	9	9	9280	9	28400	60200	21200	8.42782	0.42265	0.618162	unchanged	11.9896	0.0925741	1.22887	up	-8.42782	0.42265	0.618162	unchanged	3.56181	0.0994889	1.08558	up	-11.9896	0.0925741	1.22887	down	-3.56181	0.0994889	1.08558	down
Zmhn002227	4-O-Glucosyl-sinapate	否	-0.0531839	385.11	223.06	385.114	386.121	C17H22O10	[M-H]-	Negative	Phenolic acids	酚酸类	Phenolic acids	酚酸类	122000	126000	269000	76100	85400	58800	58300	85600	50400	-1.23069	0.174537	0.982885	unchanged	-1.41188	0.150553	1.08038	down	1.23069	0.174537	0.982885	unchanged	-0.181184	0.550635	0.420783	unchanged	1.41188	0.150553	1.08038	up	0.181184	0.550635	0.420783	unchanged
Zmhn002301	p-Coumaric acid-4-O-glucoside	否	0.0273324	325.09	163.04	325.093	326.1	C15H18O8	[M-H]-	Negative	Phenolic acids	酚酸类	Phenolic acids	酚酸类	1940000	654000	353000	110000	91300	119000	93800	51900	158000	-3.20175	0.213778	0.925306	unchanged	-3.27853	0.211513	0.985057	unchanged	3.20175	0.213778	0.925306	unchanged	-0.0767769	0.876554	0.116562	unchanged	3.27853	0.211513	0.985057	unchanged	0.0767769	0.876554	0.116562	unchanged
Zmhn002334	6-O-Feruloyl-D-glucose	否	1.53251	355.1	193.05	355.103	356.111	C16H20O9	[M-H]-	Negative	Phenolic acids	酚酸类	Phenolic acids	酚酸类	149000	100000	97500	201000	171000	204000	59600	32700	43200	0.733213	0.0249036	1.22929	unchanged	-1.35456	0.0353368	1.30015	down	-0.733213	0.0249036	1.22929	unchanged	-2.08778	0.00055606	1.32859	down	1.35456	0.0353368	1.30015	up	2.08778	0.00055606	1.32859	up
Zmhn002545	4-O-(6'-O-Glucosylcaffeoyl)-3,4-dihydroxybenzyl alcohol	否	0.0320312	463.12	323.08	463.125	464.131	C22H24O11	[M-H]-	Negative	Phenolic acids	酚酸类	Phenolic acids	酚酸类	125000	9	20800	9	9	9	9	9	9	-12.3988	0.33574	0.735833	unchanged	-12.3988	0.33574	0.781673	unchanged	12.3988	0.33574	0.735833	unchanged	0	1	0	unchanged	12.3988	0.33574	0.781673	unchanged	0	1	0	unchanged
Zmhn002643	4-O-(6'-O-Glucosyl-4''-hydroxybenzoyl)-4-hydroxybenzyl alcohol	否	-1.00184	405.12	281.07	405.119	406.127	C20H22O9	[M-H]-	Negative	Phenolic acids	酚酸类	Phenolic acids	酚酸类	55800	142000	9	9	9	9	9	9	9	-12.8389	0.251503	0.864105	unchanged	-12.8389	0.251503	0.916946	unchanged	12.8389	0.251503	0.864105	unchanged	0	1	0	unchanged	12.8389	0.251503	0.916946	unchanged	0	1	0	unchanged
Zmhn003297	3-O-Digalloyl quinic acid	否	-3.89616	495.08	343.07	495.078	496.085	C21H20O14	[M-H]-	Negative	Phenolic acids	酚酸类	Phenolic acids	酚酸类	7350	9530	13600	9	5950	4490	5540	5780	5480	-1.5445	0.0595135	1.09834	down	-0.859402	0.130128	1.14435	unchanged	1.5445	0.0595135	1.09834	up	0.685096	0.357888	0.687035	unchanged	0.859402	0.130128	1.14435	unchanged	-0.685096	0.357888	0.687035	unchanged
Zmhp005139	Tamarixetin-3-O-(6''-malonyl)glucoside	否	1.2449	565.12	317.07	565.119	564.112	C25H24O15	[M+H]+	Positive	Flavonoids	黄酮	Flavonoid	黄酮	8130000	5760000	7240000	807000	2360000	1310000	9970000	5570000	14900000	-2.23869	0.00423153	1.32589	down	0.526676	0.36904	0.715779	unchanged	2.23869	0.00423153	1.32589	up	2.76536	0.0808711	1.14107	up	-0.526676	0.36904	0.715779	unchanged	-2.76536	0.0808711	1.14107	down
Zmjp000182	N-Monomethyl-L-arginine	否	-2.65521	189.13	70.07	189.135	188.127	C7H16N4O2	[M+H]+	Positive	Amino acids and derivatives	氨基酸及其衍生物	Amino acids and derivatives	氨基酸及其衍生物	5790000	4950000	3220000	4440000	5740000	5200000	10300000	19400000	16800000	0.139757	0.6154	0.372487	unchanged	1.73593	0.0482223	1.30424	up	-0.139757	0.6154	0.372487	unchanged	1.59618	0.0592367	1.1941	up	-1.73593	0.0482223	1.30424	down	-1.59618	0.0592367	1.1941	down
Zmln000899	Syringaldehyde-4-O-glucoside	否	19.0732	343.11	181.05	343.103	344.111	C15H20O9	[M-H]-	Negative	Phenolic acids	酚酸类	Phenolic acids	酚酸类	206000	216000	451000	90200	89600	90600	96500	130000	79200	-1.69089	0.128837	1.08173	down	-1.51387	0.137696	1.1127	down	1.69089	0.128837	1.08173	up	0.177021	0.51275	0.495292	unchanged	1.51387	0.137696	1.1127	up	-0.177021	0.51275	0.495292	unchanged
Zmnn010135	Sibiricol	否	-1.0906	259.1	244.08	259.098	260.105	C15H16O4	[M-H]-	Negative	Lignans and Coumarins	木脂素和香豆素	Coumarins	香豆素	9	9	9	9	30600	580	1300	57000	7510	10.1739	0.411976	0.631976	unchanged	11.2511	0.339447	0.775869	unchanged	-10.1739	0.411976	0.631976	unchanged	1.07727	0.607546	0.368753	unchanged	-11.2511	0.339447	0.775869	unchanged	-1.07727	0.607546	0.368753	unchanged
Zmpn000199	D-Galactaric acid	否	0.0437358	209.03	85.03	209.03	210.038	C6H10O8	[M-H]-	Negative	Others	其它类	Saccharides and Alcohols	糖及醇类	3310000	2730000	1620000	2800000	3010000	3880000	5740000	7440000	5760000	0.339152	0.32817	0.683159	unchanged	1.30602	0.00775455	1.36417	up	-0.339152	0.32817	0.683159	unchanged	0.966868	0.0152097	1.24274	unchanged	-1.30602	0.00775455	1.36417	down	-0.966868	0.0152097	1.24274	unchanged
Zmpn003044	Umbelliferone	否	4.23765	161.03	133.03	161.024	162.032	C9H6O3	[M-H]-	Negative	Lignans and Coumarins	木脂素和香豆素	Coumarins	香豆素	4270000	3680000	8000000	105000	61600	79500	219000	63300	159000	-6.01817	0.0607217	1.22905	down	-5.17565	0.0619752	1.30114	down	6.01817	0.0607217	1.22905	up	0.842515	0.285366	0.767563	unchanged	5.17565	0.0619752	1.30114	up	-0.842515	0.285366	0.767563	unchanged
Zmsp004363	Quercetin-3-O-(6''-acetyl)glucoside	否	7.65665	507.12	303.05	507.113	506.106	C23H22O13	[M+H]+	Positive	Flavonoids	黄酮	Flavonols	黄酮醇	123000	5940	47800	3830	9	9	9	9	9	-5.52138	0.234313	0.890057	unchanged	-12.6764	0.227567	0.957837	unchanged	5.52138	0.234313	0.890057	unchanged	-7.15501	0.42265	0.603584	unchanged	12.6764	0.227567	0.957837	unchanged	7.15501	0.42265	0.603584	unchanged
Zmyn000108	D-Saccharic acid	否	1.95733	209.03	85.03	209.03	210.038	C6H10O8	[M-H]-	Negative	Others	其它类	Saccharides and Alcohols	糖及醇类	3170000	2690000	1770000	2770000	3210000	3820000	6140000	6980000	6550000	0.361099	0.235738	0.799035	unchanged	1.36624	0.00260922	1.42909	up	-0.361099	0.235738	0.799035	unchanged	1.00514	0.00132626	1.31341	up	-1.36624	0.00260922	1.42909	down	-1.00514	0.00132626	1.31341	down
Zmyn000155	N-α-Acetyl-L-ornithine	否	70.0967	173.11	131.08	173.093	174.1	C7H14N2O3	[M-H]-	Negative	Amino acids and derivatives	氨基酸及其衍生物	Amino acids and derivatives	氨基酸及其衍生物	7730000	9160000	6000000	14400000	12400000	10200000	14100000	16700000	13600000	0.692808	0.0400815	1.16218	unchanged	0.955842	0.00570439	1.37762	unchanged	-0.692808	0.0400815	1.16218	unchanged	0.263034	0.189834	0.841201	unchanged	-0.955842	0.00570439	1.37762	unchanged	-0.263034	0.189834	0.841201	unchanged
Zmyn000247	(S)-2-Hydroxyglutaric Acid	否	-0.659289	147.03	57.03	147.03	148.037	C5H8O5	[M-H]-	Negative	Organic acids	有机酸	Organic acids	有机酸	270000	262000	347000	379000	355000	362000	395000	448000	475000	0.318313	0.108057	1.09451	unchanged	0.584415	0.0157182	1.31933	unchanged	-0.318313	0.108057	1.09451	unchanged	0.266103	0.0770724	1.12457	unchanged	-0.584415	0.0157182	1.31933	unchanged	-0.266103	0.0770724	1.12457	unchanged
Zmyn000453	Isocitric Acid	否	3.004	191.02	111.01	191.02	192.027	C6H8O7	[M-H]-	Negative	Organic acids	有机酸	Organic acids	有机酸	10600000	13200000	12200000	12600000	14100000	13400000	17000000	16100000	16900000	0.155605	0.210031	0.852584	unchanged	0.473931	0.0158701	1.38799	unchanged	-0.155605	0.210031	0.852584	unchanged	0.318326	0.00506142	1.28757	unchanged	-0.473931	0.0158701	1.38799	unchanged	-0.318326	0.00506142	1.28757	unchanged
Zmyn005384	2R-Hydroxyoctadecanoic Acid*	否	1.44158	299.26	253.26	299.259	300.266	C18H36O3	[M-H]-	Negative	Lipids	脂质	Free fatty acids	游离脂肪酸	25800	29800	46400	28300	25700	21800	38500	37900	36900	-0.428299	0.298586	0.76454	unchanged	0.151579	0.611275	0.419957	unchanged	0.428299	0.298586	0.76454	unchanged	0.579878	0.0174202	1.28866	unchanged	-0.151579	0.611275	0.419957	unchanged	-0.579878	0.0174202	1.28866	unchanged
Zmyp000878	2-Hydroxyadenosine	否	-1.21422	284.1	152.06	284.099	283.092	C10H13N5O5	[M+H]+	Positive	Nucleotides and derivatives	核苷酸及其衍生物	Nucleotides and derivatives	核苷酸及其衍生物	1150000	1430000	1810000	1150000	1430000	1200000	2360000	3100000	3240000	-0.215835	0.408989	0.603557	unchanged	0.986794	0.015908	1.33269	unchanged	0.215835	0.408989	0.603557	unchanged	1.20263	0.0189869	1.27422	up	-0.986794	0.015908	1.33269	unchanged	-1.20263	0.0189869	1.27422	down
Zmzn000113	L-threo-3-Methylaspartate	否	4.23596	146.05	102.06	146.046	147.053	C5H9NO4	[M-H]-	Negative	Amino acids and derivatives	氨基酸及其衍生物	Amino acids and derivatives	氨基酸及其衍生物	4330000	4260000	2660000	4450000	4970000	4250000	5280000	4290000	3980000	0.281088	0.27507	0.783773	unchanged	0.268368	0.323315	0.727706	unchanged	-0.281088	0.27507	0.783773	unchanged	-0.0127204	0.934152	0.0603732	unchanged	-0.268368	0.323315	0.727706	unchanged	0.0127204	0.934152	0.0603732	unchanged
