# Supplementary material for: Integrated metabolomics and transcriptomics analysis of roots of Bupleurum chinense and B. scorzonerifolium, two sources of medicinal Chaihu
Source: Sci Rep. 2022 Dec 26;12:22335. doi: 10.1038/s41598-022-27019-8 (PMC9792521; doi:10.1038/s41598-022-27019-8)
Supplement: Supplementary file 3 — Supplementary Information 3. [file 41598_2022_27019_MOESM3_ESM.zip]

Archive with 25 entries (24 files):
- Additional file 3 Figures for the annotated MSMS spectra of highly differentiating metabolites/
- Additional file 3 Figures for the annotated MSMS spectra of highly differentiating metabolites/11-Keto-ursolic acid-╚2▌╞.png
- Additional file 3 Figures for the annotated MSMS spectra of highly differentiating metabolites/16-Keto-saikosaponin A-╚2▌╞╘φ▄╒.png
- Additional file 3 Figures for the annotated MSMS spectra of highly differentiating metabolites/24,30-Dihydroxy-12(13)-enolupinol-╚2▌╞.png
- Additional file 3 Figures for the annotated MSMS spectra of highly differentiating metabolites/2a┴-Hydroxyursolic acid-╚2▌╞.png
- Additional file 3 Figures for the annotated MSMS spectra of highly differentiating metabolites/AcetylSaikosaponin F-╚2▌╞.png
- Additional file 3 Figures for the annotated MSMS spectra of highly differentiating metabolites/AcetylSaikosaponin I-╚2▌╞.png
- Additional file 3 Figures for the annotated MSMS spectra of highly differentiating metabolites/Acetylsaikosaponin A-╚2▌╞.png
- Additional file 3 Figures for the annotated MSMS spectra of highly differentiating metabolites/Centellasaponin B-╚2▌╞.png
- Additional file 3 Figures for the annotated MSMS spectra of highly differentiating metabolites/Isorhamnetin-3,7-O-diglucoside-╗╞═¬.png
- Additional file 3 Figures for the annotated MSMS spectra of highly differentiating metabolites/Isorhamnetin-3-O-(6''-malonylglucoside)-7-O-glucoside-╗╞═¬.png
- Additional file 3 Figures for the annotated MSMS spectra of highly differentiating metabolites/Isorhamnetin-3-O-Glucoside-╗╞═¬.png
- Additional file 3 Figures for the annotated MSMS spectra of highly differentiating metabolites/Isorhamnetin-3-O-arabinoside-╗╞═¬.png
- Additional file 3 Figures for the annotated MSMS spectra of highly differentiating metabolites/Isorhamnetin-3-O-rutinoside-4'-O-glucoside-╗╞═¬.png
- Additional file 3 Figures for the annotated MSMS spectra of highly differentiating metabolites/Isorhamnetin-7-O-glucoside (Brassicin)-╗╞═¬.png
- Additional file 3 Figures for the annotated MSMS spectra of highly differentiating metabolites/Kaempferol-4'-O-glucoside-╗╞═¬.png
- Additional file 3 Figures for the annotated MSMS spectra of highly differentiating metabolites/Naringenin (5,7,4'-Trihydroxyflavanone)-╗╞═¬.png
- Additional file 3 Figures for the annotated MSMS spectra of highly differentiating metabolites/Quercetin-3-O-(6''-malonyl)glucoside-╗╞═¬.png
- Additional file 3 Figures for the annotated MSMS spectra of highly differentiating metabolites/Quercetin-3-O-rhamnoside(Quercitrin)-╗╞═¬.png
- Additional file 3 Figures for the annotated MSMS spectra of highly differentiating metabolites/Saikosaponin A-╚2▌╞.png
- Additional file 3 Figures for the annotated MSMS spectra of highly differentiating metabolites/Saikosaponin B4-╚2▌╞.png
- Additional file 3 Figures for the annotated MSMS spectra of highly differentiating metabolites/Saikosaponin D-╚2▌╞.png
- Additional file 3 Figures for the annotated MSMS spectra of highly differentiating metabolites/Saikosaponin F-╚2▌╞.png
- Additional file 3 Figures for the annotated MSMS spectra of highly differentiating metabolites/Saikosaponin G-╚2▌╞.png
- Additional file 3 Figures for the annotated MSMS spectra of highly differentiating metabolites/Saikosaponin I-╚2▌╞.png
